# Supplementary material for: Extremely halophilic brine community manipulation shows higher robustness of microbiomes inhabiting human-driven solar saltern than naturally driven lake
Source: mSystems. 2024 Jun 27;9(7):e00538-24. doi: 10.1128/msystems.00538-24 (PMC11324034; doi:10.1128/msystems.00538-24)
Supplement: Table S3 — MASH distance between metagenomic reads of inoculum brines and microcosms at the end of the experiment in Es Trenc and Aran-Bidgol samples. [file msystems.00538-24-s0002.xlsx]

## Sheet: Transplant_Supplementary_TableS
Table S3. MASH distance between metagenomics reads of inoculum brines and microcosms at the end of the experiment in Es Trenc and Aran-Bidgol samples.
	AAN1	AAN2	AAV1	AAV2	ACN1	ACN2	ACV1	ACV2	AZ	CAN1	CAN2	CAV1	CAV2	CCN1	CCN2	CCV1	CCV2	CZ
AAN1	0	0.0444578	0.0371829	0.0436284	0.0499488	0.03989	0.0408054	0.0501722	0.0548942	0.0719533	0.075576	0.0722077	0.0769614	0.0778034	0.0817252	0.0831089	0.0796926	0.0787558
AAN2	0.0444578	0	0.0372814	0.0276801	0.0299662	0.0418409	0.0426283	0.0279717	0.035847	0.0733534	0.0737076	0.0740948	0.0764965	0.0769419	0.0809358	0.0824999	0.080868	0.0811776
AAV1	0.0371829	0.0372814	0	0.0353893	0.0416775	0.0384646	0.0368969	0.0401752	0.0441248	0.0658742	0.0688286	0.0657755	0.0703276	0.0694775	0.0734567	0.075319	0.0720261	0.0717964
AAV2	0.0436284	0.0276801	0.0353893	0	0.0331386	0.0425958	0.0412485	0.0287005	0.0359827	0.0699174	0.0705333	0.0698813	0.0725109	0.0728529	0.0767597	0.0784192	0.0767584	0.0770732
ACN1	0.0499488	0.0299662	0.0416775	0.0331386	0	0.0397397	0.0444768	0.0300359	0.0346327	0.0728291	0.0728698	0.0740802	0.0767657	0.0753406	0.0791659	0.0806288	0.0790052	0.0797511
ACN2	0.03989	0.0418409	0.0384646	0.0425958	0.0397397	0	0.039928	0.0453438	0.0474423	0.0690348	0.0718396	0.0705543	0.075373	0.0734525	0.0772147	0.0783888	0.0752473	0.0754029
ACV1	0.0408054	0.0426283	0.0368969	0.0412485	0.0444768	0.039928	0	0.0436381	0.0474054	0.0675684	0.0710295	0.0684636	0.0734478	0.0708125	0.0747694	0.0774333	0.07411	0.0740972
ACV2	0.0501722	0.0279717	0.0401752	0.0287005	0.0300359	0.0453438	0.0436381	0	0.0339737	0.073293	0.0735281	0.074276	0.07684	0.0751695	0.0793231	0.0814937	0.0796845	0.0806838
AZ	0.0548942	0.035847	0.0441248	0.0359827	0.0346327	0.0474423	0.0474054	0.0339737	0	0.0713457	0.0721179	0.0719116	0.0750768	0.0737046	0.0784652	0.0805213	0.0782661	0.0786002
CAN1	0.0719533	0.0733534	0.0658742	0.0699174	0.0728291	0.0690348	0.0675684	0.073293	0.0713457	0	0.0232701	0.0234791	0.0254784	0.0230222	0.0241864	0.025363	0.0242235	0.0262592
CAN2	0.075576	0.0737076	0.0688286	0.0705333	0.0728698	0.0718396	0.0710295	0.0735281	0.0721179	0.0232701	0	0.0253536	0.0260902	0.0241708	0.024302	0.0257411	0.0259775	0.028313
CAV1	0.0722077	0.0740948	0.0657755	0.0698813	0.0740802	0.0705543	0.0684636	0.074276	0.0719116	0.0234791	0.0253536	0	0.0242392	0.0232327	0.0243342	0.0238536	0.0227487	0.0239952
CAV2	0.0769614	0.0764965	0.0703276	0.0725109	0.0767657	0.075373	0.0734478	0.07684	0.0750768	0.0254784	0.0260902	0.0242392	0	0.0258033	0.0256533	0.0254556	0.0256103	0.0270879
CCN1	0.0778034	0.0769419	0.0694775	0.0728529	0.0753406	0.0734525	0.0708125	0.0751695	0.0737046	0.0230222	0.0241708	0.0232327	0.0258033	0	0.0225767	0.0233707	0.0221559	0.0247107
CCN2	0.0817252	0.0809358	0.0734567	0.0767597	0.0791659	0.0772147	0.0747694	0.0793231	0.0784652	0.0241864	0.024302	0.0243342	0.0256533	0.0225767	0	0.0233359	0.0232949	0.025661
CCV1	0.0831089	0.0824999	0.075319	0.0784192	0.0806288	0.0783888	0.0774333	0.0814937	0.0805213	0.025363	0.0257411	0.0238536	0.0254556	0.0233707	0.0233359	0	0.0224998	0.0242408
CCV2	0.0796926	0.080868	0.0720261	0.0767584	0.0790052	0.0752473	0.07411	0.0796845	0.0782661	0.0242235	0.0259775	0.0227487	0.0256103	0.0221559	0.0232949	0.0224998	0	0.0230388
CZ	0.0787558	0.0811776	0.0717964	0.0770732	0.0797511	0.0754029	0.0740972	0.0806838	0.0786002	0.0262592	0.028313	0.0239952	0.0270879	0.0247107	0.025661	0.0242408	0.0230388	0
