# Supplementary material for: Extremely halophilic brine community manipulation shows higher robustness of microbiomes inhabiting human-driven solar saltern than naturally driven lake
Source: mSystems. 2024 Jun 27;9(7):e00538-24. doi: 10.1128/msystems.00538-24 (PMC11324034; doi:10.1128/msystems.00538-24)
Supplement: Table S4 — Statistics of MAGs recovered from metagenomes from Es Trenc and Aran-Bidgol brines and microcosms samples. [file msystems.00538-24-s0003.xlsx]

## Sheet: Table S4
Table S4. Statistics of MAGs recovered from metagenomes from Campos and Aran-Bidgol brines and microcosmos samples and MAGs abundances in metagenomes expressed as percentage of metagenome reads recruited to MAGs and normalized by the total of reads in each metagenome and the total MAG genome size (Mb).
Genomospecies lowest rank classification (Nr. MAGs)	MAG	Recluted in	Compl (%)	Cont (%)	Genome size (Mp)	N50 (bp)	G+C (%)	16S rna gene	Nr. Genes predicted	Phylogenetic analysis (GTDB-tk)			Relative abundance: [(nr. metagenome reads recruited to MAG/nr. metagenome reads)*100]/MAG genome size (Mb)									Genomospecies abundance: (MAG sequencing depth*100)/nr. metagenome genome equivalents									DESeq analysis (log2fold change, significant values in bold)
Campos										Closest relative	fastANI (%)	fastANI reference	CZ	CCV1	CCV2	CCN1	CCN2	CAV1	CAV2	CAN1	CAN2	CZ	CCV1	CCV2	CCN1	CCN2	CAV1	CAV2	CAN1	CAN2	CCV-CCN	CAV-CAN	CCV-CAV	CCN-CAN
s__Haloquadratum walsbyi	Cf39	CAN1	96.2	0	2.11942	6139	47.4498		2117	d__Archaea;p__Halobacteriota;c__Halobacteria;o__Halobacteriales;f__Haloferacaceae;g__Haloquadratum;s__Haloquadratum walsbyi	98.71	GCF_000237865.1	10.0779	11.785	10.5407	9.48468	10.9264	11.6933	12.7007	10.0494	11.4652	35.3779	44.7677	37.6362	35.4269	43.4408	42.7939	52.9833	37.1447	46.0119	0.199217	0.169075	-0.229993	-0.260135
	Cf5	CCV2	92.3	0	2.0046	5649	47.3664			d__Archaea;p__Halobacteriota;c__Halobacteria;o__Halobacteriales;f__Haloferacaceae;g__Haloquadratum;s__Haloquadratum walsbyi	98.71	GCF_000237865.1	9.824	11.4976	10.274	9.23112	10.6379	11.3915	12.3843	9.76569	11.1567
	Cf13	CCN1	92.3	0	2.0565	5651	47.1153			d__Archaea;p__Halobacteriota;c__Halobacteria;o__Halobacteriales;f__Haloferacaceae;g__Haloquadratum;s__Haloquadratum walsbyi	98.56	GCF_000237865.1	9.38602	11.0596	9.87221	8.88846	10.2699	10.9371	11.9275	9.38683	10.7592
	Cf28	CAV1	92.3	0	2.0073	5755	47.389			d__Archaea;p__Halobacteriota;c__Halobacteria;o__Halobacteriales;f__Haloferacaceae;g__Haloquadratum;s__Haloquadratum walsbyi	98.75	GCF_000237865.1	9.85767	11.5273	10.2961	9.25376	10.6636	11.4241	12.4128	9.79275	11.1861
Haloquadratum walsbyi_A	Cf40	CAN1	100	0	3.6473	8734	48.128		3822	d__Archaea;p__Halobacteriota;c__Halobacteria;o__Halobacteriales;f__Haloferacaceae;g__Haloquadratum;s__Haloquadratum walsbyi_A	98.04	GCA_000415965.1	3.5123	4.38259	4.17117	4.00937	4.34678	4.16961	4.43235	3.99478	4.45105	12.2452	16.4864	14.7955	14.8222	17.0571	15.1086	18.3189	14.5661	17.6864	0.105041	0.0155715	-0.11223	-0.201699
	C5	CZ	96.2	0	2.636	8402	49.283			d__Archaea;p__Halobacteriota;c__Halobacteria;o__Halobacteriales;f__Haloferacaceae;g__Haloquadratum;s__Haloquadratum walsbyi_A	98.58	GCA_000415965.1	3.81149	4.64902	4.4713	4.18466	4.4809	4.37522	4.62282	4.13003	4.61499
	Cf6	CCV2	92.3	0	3.39264	7337	49.1766			d__Archaea;p__Halobacteriota;c__Halobacteria;o__Halobacteriales;f__Haloferacaceae;g__Haloquadratum;s__Haloquadratum walsbyi_A	98.17	GCA_000415965.1	3.50716	4.34219	4.17025	3.98096	4.28469	4.1241	4.33872	3.89879	4.34521
	Cf14	CCN1	88.5	0	3.384	7653	49.1955	yes		d__Archaea;p__Halobacteriota;c__Halobacteria;o__Halobacteriales;f__Haloferacaceae;g__Haloquadratum;s__Haloquadratum walsbyi_A	98.19	GCA_000415965.1	3.5014	4.28903	4.10262	3.89774	4.20475	4.03611	4.2643	3.82582	4.26329
	Cf29	CAV1	100	0	3.41523	7061	49.0642	yes		d__Archaea;p__Halobacteriota;c__Halobacteria;o__Halobacteriales;f__Haloferacaceae;g__Haloquadratum;s__Haloquadratum walsbyi_A	98.12	GCA_000415965.1	3.41135	4.25185	4.08891	3.93549	4.23122	4.07212	4.28877	3.89693	4.31999
g__Halovenus	C8	CZ	100	0	2.12444	18311	65.7941	yes	2154	d__Archaea;p__Halobacteriota;c__Halobacteria;o__Halobacteriales;f__Haloarculaceae;g__Halovenus			3.74023	2.60086	3.03368	2.60038	2.16263	2.02629	1.37383	1.69259	1.31363	13.0077	9.77696	10.4593	9.37471	8.50221	7.1651	5.62926	5.76171	5.18282	0.323322	0.182006	0.633423	0.492107
	Cf9	CCV2	73.41	0	1.16328	40674	65.6647			d__Archaea;p__Halobacteriota;c__Halobacteria;o__Halobacteriales;f__Haloarculaceae;g__Halovenus			3.80006	2.66884	3.11502	2.66366	2.21883	2.06564	1.40328	1.7229	1.33994
	Cf24	CCN1	100	3.8	2.40382	43276	65.9143			d__Archaea;p__Halobacteriota;c__Halobacteria;o__Halobacteriales;f__Haloarculaceae;g__Halovenus			3.33833	2.3264	2.71428	2.3406	1.94149	1.79362	1.2142	1.50768	1.16018
	Cf32	CAV1	69.2	0	1.79184	61953	66.0872			d__Archaea;p__Halobacteriota;c__Halobacteria;o__Halobacteriales;f__Haloarculaceae;g__Halovenus			3.77358	2.60506	3.05401	2.61555	2.16556	2.03051	1.36483	1.69567	1.30447
	Cf48	CAN1	61.5	0	1.51247	50339	66.3364	yes		d__Archaea;p__Halobacteriota;c__Halobacteria;o__Halobacteriales;f__Haloarculaceae;g__Halovenus			3.86936	2.65145	3.12699	2.68312	2.21216	2.08019	1.39055	1.73682	1.32916
s__Salinibacter ruber	Cf46	CAN1	98.1	3.8	3.1572	20973	67.2251		2831	d__Bacteria;p__Bacteroidota;c__Rhodothermia;o__Rhodothermales;f__Salinibacteraceae;g__Salinibacter;s__Salinibacter ruber	98.82	GCF_000013045.1	2.21114	0.850255	1.77691	1.89452	0.941399	1.34553	0.574823	1.28199	0.632643	7.6616	3.19442	6.16327	6.86908	3.69775	4.79351	2.36275	4.3731	2.50249	-0.0194776	0.0318825	0.348568	0.399928
	C6	CZ	87.7	3.8	2.53696	8644	67.1642			d__Bacteria;p__Bacteroidota;c__Rhodothermia;o__Rhodothermales;f__Salinibacteraceae;g__Salinibacter;s__Salinibacter ruber	98.98	GCF_000013045.1	2.24133	0.865349	1.80277	1.9215	0.956033	1.36328	0.583962	1.29729	0.641246
	Cf1	CCV1	45.3	1.9	0.921615	3193	67.582			d__Bacteria;p__Bacteroidota;c__Rhodothermia;o__Rhodothermales;f__Salinibacteraceae;g__Salinibacter;s__Salinibacter ruber	99.17	GCF_000013045.1	2.25629	0.810729	1.80753	1.92844	0.906843	1.36479	0.554112	1.29797	0.610708
	Cf8	CCV2	90.6	3.8	3.39704	10520	66.85			d__Bacteria;p__Bacteroidota;c__Rhodothermia;o__Rhodothermales;f__Salinibacteraceae;g__Salinibacter;s__Salinibacter ruber	98.64	GCF_000013045.1	2.00444	0.772944	1.61859	1.72697	0.855697	1.22644	0.523444	1.16811	0.575121
	Cf23	CCN1	88.7	4.7	3.85396	7786	66.0035			d__Bacteria;p__Bacteroidota;c__Rhodothermia;o__Rhodothermales;f__Salinibacteraceae;g__Salinibacter;s__Salinibacter ruber	98.46	GCF_000013045.1	1.72874	0.680357	1.41116	1.51687	0.756162	1.07364	0.46141	1.02698	0.510187
	Cf31	CAV1	94.3	3.8	3.02016	14669	67.3575			d__Bacteria;p__Bacteroidota;c__Rhodothermia;o__Rhodothermales;f__Salinibacteraceae;g__Salinibacter;s__Salinibacter ruber	98.91	GCF_000013045.1	2.16994	0.82852	1.73897	1.85533	0.917441	1.3192	0.559926	1.25565	0.615219
	Cf51	CAN2	49.1	1.9	1.28467	3364	67.6718			d__Bacteria;p__Bacteroidota;c__Rhodothermia;o__Rhodothermales;f__Salinibacteraceae;g__Salinibacter;s__Salinibacter ruber	98.94	GCF_000013045.1	2.13581	0.776416	1.69938	1.81502	0.867318	1.28924	0.528799	1.22868	0.571361
g__A07HB70 (f__Haloferacaceae)	Cf2	CCV1	92.3	0	2.54074	72178	70.6958		2772	d__Archaea;p__Halobacteriota;c__Halobacteria;o__Halobacteriales;f__Haloferacaceae;g__A07HB70			1.9595	1.08714	1.27659	1.19811	0.844127	1.05612	0.741591	1.15692	0.780448	6.72243	4.03895	4.33335	4.25794	3.24351	3.70799	2.99993	3.89043	3.02374	0.303249	-0.0893337	0.297925	-0.0946569
	C7	CZ	88.5	0	2.32057	114962	71.0003			d__Archaea;p__Halobacteriota;c__Halobacteria;o__Halobacteriales;f__Haloferacaceae;g__A07HB70			1.98317	1.07926	1.27661	1.197	0.833046	1.05849	0.733329	1.15363	0.7707
	Cf7	CCV2	85.5	0	2.38582	123655	70.9593			d__Archaea;p__Halobacteriota;c__Halobacteria;o__Halobacteriales;f__Haloferacaceae;g__A07HB70			1.95489	1.07003	1.26385	1.18547	0.825978	1.04604	0.724611	1.1398	0.761673
	Cf22	CCN1	88.5	0	2.39791	123654	71.151			d__Archaea;p__Halobacteriota;c__Halobacteria;o__Halobacteriales;f__Haloferacaceae;g__A07HB70			1.88819	1.02088	1.21573	1.13916	0.787823	1.01131	0.695882	1.0992	0.727139
	Cf30	CAV1	88.5	0	2.34946	114962	70.9756			d__Archaea;p__Halobacteriota;c__Halobacteria;o__Halobacteriales;f__Haloferacaceae;g__A07HB70			1.97415	1.0851	1.2735	1.19364	0.834669	1.0558	0.733943	1.14941	0.769251
	Cf45	CAN1	88.5	3.8	2.50023	45788	70.8577			d__Archaea;p__Halobacteriota;c__Halobacteria;o__Halobacteriales;f__Haloferacaceae;g__A07HB70			1.90377	1.04713	1.23452	1.15619	0.806369	1.02881	0.71405	1.12135	0.748513
	Cf50	CAN2	80.8	0	1.89582	92259	70.6518			d__Archaea;p__Halobacteriota;c__Halobacteria;o__Halobacteriales;f__Haloferacaceae;g__A07HB70			1.95378	1.08662	1.27051	1.1922	0.840536	1.05228	0.739701	1.14636	0.780491
s__J07HR59 sp000496235 (f__Haloferacaceae)	C9	CZ	100	0	3.56703	19603	58.9292		3715	d__Archaea;p__Halobacteriota;c__Halobacteria;o__Halobacteriales;f__Haloferacaceae;g__J07HR59;s__J07HR59 sp000496235	95.81	GCA_000496235.1	0.687363	0.39256	0.461212	0.519845	0.461329	0.398564	0.320155	0.356467	0.302661	2.33686	1.41723	1.53997	1.8197	1.75559	1.35106	1.25588	1.1597	1.12694	-0.124715	0.127715	0.146028	0.398458
	Cf4	CCV1	96.2	3.8	4.715	8480	59.2199			d__Archaea;p__Halobacteriota;c__Halobacteria;o__Halobacteriales;f__Haloferacaceae;g__J07HR59;s__J07HR59 sp000496235	95.76	GCA_000496235.1	0.543554	0.335705	0.381927	0.416828	0.369369	0.323604	0.259745	0.291277	0.245237
	Cf10	CCV2	46.2	0	1.79818	7850	59.6531			d__Archaea;p__Halobacteriota;c__Halobacteria;o__Halobacteriales;f__Haloferacaceae;g__J07HR59;s__J07HR59 sp000496235	96.1	GCA_000496235.1	0.682357	0.337182	0.396172	0.465552	0.420269	0.34365	0.275603	0.286088	0.248017
	Cf16	CCN1	61.5	3.8	4.7565	9428	58.2776			d__Archaea;p__Halobacteriota;c__Halobacteria;o__Halobacteriales;f__Haloferacaceae;g__J07HR59;s__J07HR59 sp000496235	95.72	GCA_000496235.1	0.659182	0.449674	0.510898	0.557501	0.499463	0.422947	0.347392	0.404198	0.347386
	Cf26	CCN2	88.5	3.8	3.79557	7235	60.4174			d__Archaea;p__Halobacteriota;c__Halobacteria;o__Halobacteriales;f__Haloferacaceae;g__J07HR59			0.537257	0.346961	0.373935	0.408881	0.374772	0.31823	0.258905	0.289363	0.253321
	Cf33	CAV1	61.5	0	5.62092	5331	57.5431			d__Archaea;p__Halobacteriota;c__Halobacteria;o__Halobacteriales;f__Haloferacaceae;g__J07HR59			0.69482	0.560323	0.595979	0.617635	0.574831	0.576287	0.488909	0.515076	0.447208
	Cf38	CAV2	65.4	0	4.05394	7383	58.6429	yes		d__Archaea;p__Halobacteriota;c__Halobacteria;o__Halobacteriales;f__Haloferacaceae;g__J07HR59;s__J07HR59 sp000496235	95.9	GCA_000496235.1	0.573371	0.354415	0.405478	0.45959	0.413441	0.346077	0.286971	0.32781	0.279297
	Cf53	CAN2	96.2	0	2.47906	12917	59.2977			d__Archaea;p__Halobacteriota;c__Halobacteria;o__Halobacteriales;f__Haloferacaceae;g__J07HR59;s__J07HR59 sp000496235	96.23	GCA_000496235.1	0.680581	0.337804	0.390289	0.463056	0.426548	0.342365	0.279623	0.284691	0.25217
g__J07HR59 (f__Haloferacaceae)	Cf17	CCN1	53.8	3.8	3.02085	3775	60.9372	yes	3737	d__Archaea;p__Halobacteriota;c__Halobacteria;o__Halobacteriales;f__Haloferacaceae;g__J07HR59			0.688312	0.560951	0.631015	0.629601	0.527533	0.651787	0.503789	0.550182	0.411939	2.17002	1.89982	1.99915	2.11558	1.91521	2.17937	1.92014	1.75836	1.47118	0.12481	0.277223	-0.0541282	0.0982849
g__Haloquadratum	Cf25	CCN2	100	3.8	3.83802	13587	49.6091		4002	d__Archaea;p__Halobacteriota;c__Halobacteria;o__Halobacteriales;f__Haloferacaceae;g__Haloquadratum			0.452076	0.477842	0.445416	0.480412	0.540109	0.516387	0.554877	0.538384	0.565091	1.56954	1.76899	1.55149	1.73872	2.04355	1.86557	2.27297	1.95034	2.21956	-0.0747922	-0.0476899	-0.318117	-0.291014
	C10	CZ	100	3.8	2.69028	54421	50.8174			d__Archaea;p__Halobacteriota;c__Halobacteria;o__Halobacteriales;f__Haloferacaceae;g__Haloquadratum			0.497882	0.505985	0.446231	0.492487	0.565645	0.566261	0.6223	0.596158	0.622398
	Cf3	CCV1	100	3.8	4.81402	10999	50.5932			d__Archaea;p__Halobacteriota;c__Halobacteria;o__Halobacteriales;f__Haloferacaceae;g__Haloquadratum			0.426891	0.446027	0.423822	0.450616	0.487941	0.478287	0.494706	0.481498	0.487956
	Cf11	CCV2	100	3.8	4.72317	8413	49.5331			d__Archaea;p__Halobacteriota;c__Halobacteria;o__Halobacteriales;f__Haloferacaceae;g__Haloquadratum			0.496663	0.59384	0.54162	0.603176	0.671473	0.602959	0.659282	0.647289	0.654518
	Cf18	CCN1	92.3	3.8	2.93799	35062	50.3064			d__Archaea;p__Halobacteriota;c__Halobacteria;o__Halobacteriales;f__Haloferacaceae;g__Haloquadratum			0.495453	0.525154	0.471745	0.50763	0.571443	0.577262	0.629726	0.59885	0.619048
	Cf36	CAV1	100	3.8	8.00694	6369	49.4182	yes		d__Archaea;p__Halobacteriota;c__Halobacteria;o__Halobacteriales;f__Haloferacaceae;g__Haloquadratum			0.446454	0.538786	0.492537	0.522667	0.579101	0.568194	0.60712	0.558251	0.569721
	Cf37	CAV2	100	3.8	4.68654	10009	49.9504			d__Archaea;p__Halobacteriota;c__Halobacteria;o__Halobacteriales;f__Haloferacaceae;g__Haloquadratum			0.428646	0.452363	0.42352	0.454594	0.500859	0.493668	0.521173	0.495547	0.50557
	Cf41	CAN1	96.2	3.8	2.83193	14852	50.5862			d__Archaea;p__Halobacteriota;c__Halobacteria;o__Halobacteriales;f__Haloferacaceae;g__Haloquadratum			0.546822	0.576688	0.521263	0.573932	0.653217	0.619032	0.671307	0.635519	0.661897
	Cf52	CAN2	100	3.8	5.8734	6655	50.5067	yes		d__Archaea;p__Halobacteriota;c__Halobacteria;o__Halobacteriales;f__Haloferacaceae;g__Haloquadratum			0.36967	0.412953	0.386477	0.420927	0.459619	0.430966	0.447462	0.448119	0.455498
g__Halorubrum	C11	CZ	73.1	3.8	2.28883	32376	68.3892		2368	d__Archaea;p__Halobacteriota;c__Halobacteria;o__Halobacteriales;f__Haloferacaceae;g__Halorubrum			0.397403	0.283077	0.351025	0.25939	0.185673	0.411145	0.273048	0.337565	0.195152	1.37659	1.07358	1.21608	0.93423	0.729898	1.47939	1.13401	1.16222	0.775905	0.59944	0.391302	-0.206949	-0.415087
	Cf21	CCN1	57.7	3.8	1.00408	3316	68.6112			d__Archaea;p__Halobacteriota;c__Halobacteria;o__Halobacteriales;f__Haloferacaceae;g__Halorubrum			0.42175	0.300195	0.36854	0.287474	0.197507	0.418207	0.2731	0.350136	0.202029
g__Halobellus	C12	CZ	100	0	2.43335	45780	67.3215		2439	d__Archaea;p__Halobacteriota;c__Halobacteria;o__Halobacteriales;f__Haloferacaceae;g__Halobellus			0.386679	0.230946	0.30977	0.301291	0.203278	0.24847	0.155963	0.259945	0.175768	1.3296	0.855916	1.06293	1.08184	0.787109	0.878016	0.632583	0.882065	0.686332	0.189142	-0.0934937	0.320353	0.0377178
	Cf19	CCN1	80.8	3.8	1.51546	4934	68.1091			d__Archaea;p__Halobacteriota;c__Halobacteria;o__Halobacteriales;f__Haloferacaceae;g__Halobellus			0.378977	0.216078	0.299673	0.296242	0.189941	0.24409	0.147648	0.255038	0.163311
g__QS-4-70-19 (f__Haloferacaceae)	C1	CZ	92.3	0	2.94388	26783	70.5969	yes	3035	d__Archaea;p__Halobacteriota;c__Halobacteria;o__Halobacteriales;f__Haloarculaceae;g__QS-4-70-19			0.363209	0.289645	0.350142	0.441134	0.299789	0.32089	0.218319	0.46514	0.314039	1.24595	1.09059	1.19711	1.58384	1.1741	1.13061	0.894748	1.5757	1.23708	-0.1182	-0.513828	0.149689	-0.24594
	Cf20	CCN1	42.3	0	1.97181	18802	71.4437			d__Archaea;p__Halobacteriota;c__Halobacteria;o__Halobacteriales;f__Haloarculaceae;g__QS-4-70-19			0.362529	0.279838	0.343848	0.435812	0.287866	0.317831	0.2117	0.45995	0.299636
	Cf27	CCN2	80.08	0	2.39985	59.2199	70.4091			d__Archaea;p__Halobacteriota;c__Halobacteria;o__Halobacteriales;f__Haloarculaceae;g__QS-4-70-19			0.351274	0.281671	0.341344	0.421481	0.292109	0.308419	0.209796	0.435006	0.295222
	Cf49	CAN2	88.5	0	2.75574	9661	70.7487			d__Archaea;p__Halobacteriota;c__Halobacteria;o__Halobacteriales;f__Haloarculaceae;g__QS-4-70-19			0.360472	0.28574	0.346094	0.435878	0.296002	0.317368	0.21497	0.460327	0.309835
g__Halonotius	Cf47	CAN1	50	0	1.70872	4243	61.6495		2156	d__Archaea;p__Halobacteriota;c__Halobacteria;o__Halobacteriales;f__Haloferacaceae;g__Halonotius			0.335361	0.148333	0.183861	0.20276	0.152571	1.10118	0.790589	0.599236	0.315497	1.16204	0.554711	0.633596	0.733319	0.596992	3.9542	3.26631	2.11224	1.2456	-0.011907	1.08987	-2.60997	-1.50819
g__Halorubrum	C2	CZ	61.5	0	0.960529	11504	69.7887			d__Archaea;p__Halobacteriota;c__Halobacteria;o__Halobacteriales;f__Haloferacaceae;g__Halorubrum			0.309826	0.148233	0.187039	0.185535	0.1181	0.1015	0.0679482	0.124955	0.0657913	1.03468	0.53835	0.62056	0.644327	0.446107	0.333416	0.257449	0.390196	0.239479	0.239118	-0.132021	0.886101	0.514962
g__Halobaculum	C4	CZ	88.5	3.8	1.90692	4389	67.5391		2282	d__Archaea;p__Halobacteriota;c__Halobacteria;o__Halobacteriales;f__Haloferacaceae;g__Halobaculum			0.278222	0.13367	0.159053	0.155798	0.108212	0.134455	0.0789543	0.12683	0.0826297	0.955558	0.490761	0.534635	0.548259	0.414513	0.4711	0.319256	0.423337	0.322714	0.241664	0.0417399	0.365301	0.165377
g__Nanosalinarum	Cf44	CAN1	80.8	3.8	0.952331	5691	56.0007	yes	1201	d__Archaea;p__Nanohaloarchaeota;c__Nanosalinia;o__Nanosalinales;f__Nanosalinaceae;g__Nanosalinarum			0.253547	0.512496	0.576078	0.926807	0.884994	0.48371	0.512015	0.716447	0.671569	0.801944	1.75296	1.96599	3.38035	3.40433	1.68693	2.04145	2.54062	2.62765	-0.662243	-0.474338	0.0170709	0.204976
	C3	CZ	57.7	0	1.62837	3987	58.5395	yes		d__Archaea;p__Nanohaloarchaeota;c__Nanosalinia;o__Nanosalinales;f__Nanosalinaceae;g__Nanosalinarum			0.321866	0.275553	0.416575	0.557121	0.414661	0.330142	0.249735	0.407761	0.307821
	Cf15	CCN1	57.7	3.8	1.60106	3455	56.6022	yes		d__Archaea;p__Nanohaloarchaeota;c__Nanosalinia;o__Nanosalinales;f__Nanosalinaceae;g__Nanosalinarum			0.331166	0.353533	0.472974	0.633243	0.512903	0.383945	0.317216	0.472057	0.383404
	Cf34	CAV1	80.8	3.8	2.02358	4033	57.9073	yes		d__Archaea;p__Nanohaloarchaeota;c__Nanosalinia;o__Nanosalinales;f__Nanosalinaceae;g__Nanosalinarum			0.558564	0.463215	0.679884	0.864081	0.649245	0.541685	0.399182	0.624063	0.477596
g__Nanosalina	Cf12	CCV2	80.8	0	0.896427	4751	44.1765		1163	d__Archaea;p__Nanohaloarchaeota;c__Nanosalinia;o__Nanosalinales;f__Nanosalinaceae;g__Nanosalina			0.186098	0.388149	0.410285	0.843735	1.01106	0.313161	0.548267	1.13144	1.33241	0.646178	1.44937	1.45731	3.15452	3.99238	1.14273	2.2708	4.25145	5.34536	-1.15653	-1.51252	-0.23796	-0.593944
	C13	CZ	65.04	0	0.673591	3784	44.5477	yes		d__Archaea;p__Nanohaloarchaeota;c__Nanosalinia;o__Nanosalinales;f__Nanosalinaceae;g__Nanosalina			0.224616	0.453254	0.501916	0.878221	1.01351	0.391785	0.569006	1.12767	1.26849
	Cf35	CAV1	50	0	1.17625	5005	44.4456			d__Archaea;p__Nanohaloarchaeota;c__Nanosalinia;o__Nanosalinales;f__Nanosalinaceae;g__Nanosalina			0.187294	0.470627	0.524827	0.839077	0.950006	0.41583	0.552682	0.987065	1.10883
g__SG9 (f__Nanosalinaceae)	Cf43	CAN1	50	0	0.442475	3792	46.6573		627	d__Archaea;p__Nanohaloarchaeota;c__Nanosalinia;o__Nanosalinales;f__Nanosalinaceae;g__SG9			0	0.00902952	0.0118258	0.0388001	0.0461154	0.0342842	0.0703259	0.313761	0.250247	0.0201257	0.0306166	0.0388967	0.140626	0.176058	0.124103	0.289484	1.17534	0.997494	-1.97514	-2.38563	-2.4702	-2.88069
g__Nanosalina	Cf42	CAN1	50	3.8	0.695434	3981	40.0077		923	d__Archaea;p__Nanohaloarchaeota;c__Nanosalinia;o__Nanosalinales;f__Nanosalinaceae;g__Nanosalina			0	0	0	0	0.119295	0.0486059	0.0915977	0.352501	0.322683	0.0522618	0.110522	0.125559	0.290853	0.363428	0.148203	0.326524	1.25014	1.16076	-1.27459	-2.23841	-0.827424	-1.79124
Aran-Bidgol													AZ	AAV1	AAV2	AAN1	AAN2	ACV1	ACV2	ACN1	ACN2	AZ	AAV1	AAV2	AAN1	AAN2	ACV1	ACV2	ACN1	ACN2	AAV-AAN	ACV-ACN	AAV-ACV	AAN-ACN
g__Halonotius	Af8	AAV1	73.1	0	1.90318	12580	61.925		2193	d__Archaea;p__Halobacteriota;c__Halobacteria;o__Halobacteriales;f__Haloferacaceae;g__Halonotius			3.12538	2.51747	2.30683	1.71507	1.65752	1.549	1.12234	0.501104	0.673232	11.6828	9.85951	9.6456	7.30439	7.28415	5.93677	5.51064	2.31159	2.70712	0.294286	0.951731	0.840759	1.4982
g__Halonotius	Af11	AAN1	92.3	0	1.85931	4590	64.838		2319	d__Archaea;p__Halobacteriota;c__Halobacteria;o__Halobacteriales;f__Haloferacaceae;g__Halonotius			2.94779	4.70958	4.96001	4.79944	3.31695	4.17226	2.70031	0.857406	1.38303	10.954	18.5186	20.9982	20.6851	14.7391	16.201	13.4992	3.86155	5.45538	0.0602096	1.38596	0.512226	1.83798
	Af7	AAV1	69.2	3.8	1.48726	3975	65.468			d__Archaea;p__Halobacteriota;c__Halobacteria;o__Halobacteriales;f__Haloferacaceae;g__Halonotius			2.76039	4.45352	4.51734	4.46369	3.00566	3.94803	2.48759	0.795701	1.31942
s__Salinibacter ruber	A1	AZ	95.3	3.8	2.8524	11652	67.3641		2645	d__Bacteria;p__Bacteroidota;c__Rhodothermia;o__Rhodothermales;f__Salinibacteraceae;g__Salinibacter;s__Salinibacter ruber	98.96	GCF_000013045.1	1.0119	0.786469	0.475281	0.239067	0.199713	0.896441	0.698439	0.215678	0.31599	3.7866	3.06825	1.99273	1.00834	0.875259	3.43859	3.46162	1.00374	1.26633	1.24455	1.36488	-0.418547	-0.298226
	Af9	AAV2	55.7	0.9	0.274648	3481	64.1399			d__Bacteria;p__Bacteroidota;c__Rhodothermia;o__Rhodothermales;f__Salinibacteraceae;g__Salinibacter			0.595011	0.843348	0.54601	0.542783	0.365547	0.733365	0.601185	0.374569	0.620112
g__Natronomonas	Af14	AAN2	100	0	3.06293	15597	63.3694	yes	3365	d__Archaea;p__Halobacteriota;c__Halobacteria;o__Halobacteriales;f__Haloarculaceae;g__Natronomonas			0.510003	0.524228	0.420457	0.487663	0.42476	0.474703	0.396709	0.704451	0.917527	1.92857	2.06837	1.77024	2.06197	1.8558	1.84361	1.98051	3.29968	3.71615	-0.188799	-1.1184	0.0704585	-0.859145
	A6	AZ	65.4	0	2.44871	51961	63.6745			d__Archaea;p__Halobacteriota;c__Halobacteria;o__Halobacteriales;f__Haloarculaceae;g__Natronomonas			0.55846	0.583537	0.470292	0.469039	0.411634	0.537993	0.4513	0.742468	0.947338
f__Bradymonadaceae	Af2	ACN1	61.5	0	3.20168	4859	61.2728	yes	3309	d__Bacteria;p__Myxococcota;c__Bradimonadia;o__Bradymonadales;f__Bradymonadaceae			0.494321	0.291542	0.245115	0.221359	0.21587	0.304717	0.228865	0.188596	0.184195	1.68328	0.979869	0.846939	0.821334	0.819925	1.09367	1.05295	0.866681	0.720564	0.0604656	0.261915	-0.020014	0.181435
g__Natronomonas	Af13	AAN2	96.2	3.8	2.61167	20431	64.1599		2809	d__Archaea;p__Halobacteriota;c__Halobacteria;o__Halobacteriales;f__Haloarculaceae;g__Natronomonas			0.475339	0.496954	0.352622	1.99114	1.62749	0.296776	0.243339	2.82411	3.91855	1.76981	1.92206	1.41456	8.61028	7.19974	1.08792	1.15031	13.3546	16.1249	-2.34587	-3.86103	0.591269	-0.923892
	Af3	ACN1	96.2	0	3.01133	17426	62.6439			d__Archaea;p__Halobacteriota;c__Halobacteria;o__Halobacteriales;f__Haloarculaceae;g__Natronomonas			0.449814	0.466876	0.329374	1.95093	1.6132	0.270017	0.26521	2.91101	3.85486
	Af6	ACN2	63.1	0	2.52356	37453	64.2917			d__Archaea;p__Halobacteriota;c__Halobacteria;o__Halobacteriales;f__Haloarculaceae;g__Natronomonas			0.499314	0.520536	0.365409	2.04555	1.6357	0.305376	0.24508	2.86361	4.02535
	Af12	AAN1	76.9	0	1.52255	4631	64.8782			d__Archaea;p__Halobacteriota;c__Halobacteria;o__Halobacteriales;f__Haloarculaceae;g__Natronomonas			0.504971	0.518672	0.354197	2.12467	1.60725	0.303064	0.231855	2.8154	4.12087
g__Halomicroarcula	A7	AZ	80.8	3.8	1.22708	22557	63.2648		1315	d__Archaea;p__Halobacteriota;c__Halobacteria;o__Halobacteriales;f__Haloarculaceae;g__Halomicroarcula			0.436711	0.0363164	0.00556908	0.0338913	0.0252532	0.0484363	0.0267019	0.0344357	0.0406221	1.65299	0.121766	0.0208291	0.101785	0.072946	0.169072	0.112519	0.0921548	0.0879927	-0.932661	-0.269544	-1.04828	-0.385163
g__Salinibacter	A2	AZ	73.6	2.8	3.44981	3977	65.5751		3395	d__Bacteria;p__Bacteroidota;c__Rhodothermia;o__Rhodothermales;f__Salinibacteraceae;g__Salinibacter			0.347623	0.896399	0.539975	0.764163	0.47753	0.7035	0.511056	0.502013	0.876112	1.29261	3.56197	2.29578	3.32299	2.13603	2.74633	2.57239	2.38063	3.60752	-0.0616531	-0.395972	0.168031	-0.166288
	Af5	ACN2	43.4	1.9	1.18294	2923	65.3512			d__Bacteria;p__Bacteroidota;c__Rhodothermia;o__Rhodothermales;f__Salinibacteraceae;g__Salinibacter			0.393608	1.23342	0.749667	1.08071	0.676594	0.92544	0.677518	0.706792	1.28931
f__Haloferacaceae	A5	AZ	46.2	0	1.40993	15746	65.8961		1587	d__Archaea;p__Halobacteriota;c__Halobacteria;o__Halobacteriales;f__Haloferacaceae			0.339846	0.104191	0.0504368	0.0577879	0.0511991	0.0954008	0.0278989	0.0346987	0.0483524	1.25713	0.386194	0.194808	0.222044	0.209324	0.350617	0.122176	0.145447	0.171158	0.192192	0.256968	0.303904	0.36868
g__Halovenus	A8	AZ	53.8	0	0.834834	27017	59.1485		903	d__Archaea;p__Halobacteriota;c__Halobacteria;o__Halobacteriales;f__Haloarculaceae;g__Halovenus			0.257758	0.0896929	0.0959351	0.0667536	0.111769	0.16325	0.195693	0.130432	0.111833	0.965719	0.349468	0.399138	0.276408	0.489905	0.631321	0.972949	0.610457	0.447179	-0.158493	0.348436	-0.99112	-0.484191
g__Halovenus	A4	AZ	73.1	3.8	1.99525	13900	63.5465		2073	d__Archaea;p__Halobacteriota;c__Halobacteria;o__Halobacteriales;f__Haloarculaceae;g__Halovenus			0.260622	0.308565	0.273845	0.31158	0.318725	0.344713	0.331166	0.358259	0.448943	0.982352	1.20534	1.14588	1.33478	1.42145	1.34306	1.66318	1.70649	1.84571	-0.342519	-0.46721	-0.259832	-0.384523
f__Bradymonadaceae	A3	AZ	79.2	1.9	2.64676	23955	62.7831		2271	d__Bacteria;p__Myxococcota;c__Bradimonadia;o__Bradymonadales;f__Bradymonadaceae			0.232219	0.0776652	0.0386881	0.0186527	0.0252745	0.239625	0.0792084	0.0157699	0.0242726	0.865223	0.299931	0.157384	0.0722801	0.102769	0.940512	0.390502	0.0627412	0.0875034	1.08473	2.69754	-1.48278	0.130031
s__Haloquadratum walsbyi_A	Af1	ACV2	100	0	5.60935	5795	49.8018		6183	d__Archaea;p__Halobacteriota;c__Halobacteria;o__Halobacteriales;f__Haloferacaceae;g__Haloquadratum;s__Haloquadratum walsbyi_A	98.26	GCA_000415965.1	0.218847	0.273457	0.384231	0.288323	0.393784	0.212778	0.276237	0.411483	0.334982	0.806623	1.09115	1.6083	1.20591	1.69837	0.842722	1.37224	1.83916	1.29447	-0.223079	-0.825134	0.418669	-0.183386
	A9	AZ	84.6	0	2.96162	15123	49.1273			d__Archaea;p__Halobacteriota;c__Halobacteria;o__Halobacteriales;f__Haloferacaceae;g__Haloquadratum;s__Haloquadratum walsbyi_A	98.38	GCA_000415965.1	0.222778	0.302243	0.443597	0.285854	0.453126	0.210217	0.289123	0.51496	0.389969
	Af4	ACN1	96.2	3.8	9.3639	4801	51.0097			d__Archaea;p__Halobacteriota;c__Halobacteria;o__Halobacteriales;f__Haloferacaceae;g__Haloquadratum			0.185958	0.216042	0.280554	0.260794	0.361839	0.176782	0.216034	0.378636	0.329179
g__Halovenus	Af10	AAV2	88.5	0	2.16953	7496	66.5676		2384	d__Archaea;p__Halobacteriota;c__Halobacteria;o__Halobacteriales;f__Haloarculaceae;g__Halovenus			0.136103	0.37235	0.324743	0.26808	0.248693	0.199938	0.206294	0.157082	0.220977	0.510655	1.46127	1.3655	1.14852	1.10147	0.767502	1.02159	0.734625	1.03489	0.203506	-0.209103	0.724194	0.311584
