# Supplementary material for: Extremely halophilic brine community manipulation shows higher robustness of microbiomes inhabiting human-driven solar saltern than naturally driven lake
Source: mSystems. 2024 Jun 27;9(7):e00538-24. doi: 10.1128/msystems.00538-24 (PMC11324034; doi:10.1128/msystems.00538-24)
Supplement: Table S7 — Statistics of viral genomes recovered from the metavirome from Aran-Bidgol inoculum. [file msystems.00538-24-s0004.xlsx]

## Sheet: Table S7
Table S7. Statistics of viral genomes recovered from the metavirome from Aran-Bidgol inoculum, viral abundances in metagenomes expressed as percentage of metagenome reads recruited to viral genomes and normalized by the total of reads in each metagenome and the total viral genome size (Mb), ANIr values in each metagenome, putative hosts and number of integrases. Only viral contigs with sequencing…
Virus MV	Certainty		Blastn against virus from MG			Seq Length (bp)	VirSorter category	ORFs	Nr. annotated ORFs Diamond Blastp	Nr. Viral annotated ORFs Diamond Blastp NCBI-nr	% Viral annotated ORFs Diamond Blastp NCBI-nr	Nucleic acid	Lifestyle		Taxonomic classification	Relative abundance: [(nr. metagenome reads recruited to viral genome/nr. metagenome reads)*100]/viral genome size (Mb)												ANIr												Virus-host prediction
Putative	Quite sure	Very sure	Virus MG	% identity.	% coverage							VirSorter2	Phatyp	Integrases (nr.)	Genomad	MV	AZ	AAV1	AAV2	AAN1	AAN2	ACV1	ACV2	ACN1	ACN2	CAV1	CAV2	MV	AZ	AAV1	AAV2	AAN1	AAN2	ACV1	ACV2	ACN1	ACN2	CAV1	CAV2	IPHoP	Blastn (95 % id, 70 % coverage)	PHIST predictions	PHP (score > 1430)	CRIPR spacers sequence alignement	tRNA sequence alignemet
AZV5	X					50815	2	73	26	19	73.0769	dsDNAphage	virulent		Viruses;Duplodnaviria;Heunggongvirae;Uroviricota;Caudoviricetes	6.86382	0.165779	0	0	0	0	0	0.0194095	0	0	0	0	99.6744	99.6858						99.6278					Haloarcula marismortui (GCF_000011085.1)		Cf39
AZV255	X					10817	2	32	5	4	80	dsDNAphage	virulent		Viruses;Duplodnaviria;Heunggongvirae;Uroviricota;Caudoviricetes	5.63831	0	0	0	0	0	0	0	0	0	0	0	99.6452												Unknown
AZV15	X		V11	99.994	99.6683	39685	2	54	27	23	85.1852	dsDNAphage	virulent		Viruses;Duplodnaviria;Heunggongvirae;Uroviricota;Caudoviricetes	4.36131	0.216613	0	0.0388354	0	0	0	0	0	0	0	0	99.6485	99.6736		99.5996									Halomicroarcula sp003020925 (GCA_003020925.1)
AZV66	X					23969	2	45	19	17	89.4737	dsDNAphage	virulent		Viruses;Duplodnaviria;Heunggongvirae;Uroviricota;Caudoviricetes	3.85359	0.202512	0	0	0	0	0	0	0	0	0	0	99.6218	99.6631											Unknown
AZV37	X	X				30413	2	48	33	11	33.3333	dsDNAphage	virulent		Viruses;Duplodnaviria;Heunggongvirae;Uroviricota;Caudoviricetes	3.83133	0.0699458	0	0	0	0	0	0	0	0	0	0	99.6796	99.6606											Unknown		Cf17
AZV99	X					18356	2	36	5	2	40	dsDNAphage	temperate			3.27639	0.167802	0	0.0847662	0	0.043133	0	0.206711	0.110207	0	0	0	99.5728	99.5767		99.5833		99.5013		99.5335	99.5184
AZV130	X					16331	3	33	6	1	16.6667	dsDNAphage	virulent		Viruses;Duplodnaviria;Heunggongvirae;Uroviricota;Caudoviricetes	3.23082	0	0	0	0	0	0	0	0	0	0	0	99.6724												Unknown
AZV149						15011	2	21	2	1	50		unpredicted			2.7412	0.0545396	0	0	0	0	0	0	0	0	0	0	99.6535	99.6665
AZV58	X					25169	2	40	28	4	14.2857	dsDNAphage	virulent		Viruses;Duplodnaviria;Heunggongvirae;Uroviricota;Caudoviricetes	2.34693	0.0776758	0	0	0	0	0	0	0	0	0	0	99.6649	99.6684											Halorussus sp004765805 (GCF_004765805.1)		A4
AZV214	X					12143	2	21	3	2	66.6667	dsDNAphage	temperate			2.075	0.185868	0	0	0	0	0	0	0	0	0	0	99.4847	99.3789
AZV220	X	X				11893	1	10	6	2	33.3333	dsDNAphage	temperate		Viruses;Duplodnaviria;Heunggongvirae;Uroviricota;Caudoviricetes	1.98154	0.128084	0	0	0	0	0	0	0	0	0	0	99.5794	99.616											Unknown
AZV273	X	X				10343	2	14	9	5	55.5556	dsDNAphage	virulent		Viruses;Duplodnaviria;Heunggongvirae;Uroviricota;Caudoviricetes;Thumleimavirales;Hafunaviridae	1.70943	0.124787	0	0	0	0	0	0	0	0	0	0	99.4948	99.442											Unknown
AZV91	X					19189	2	29	10	6	60	dsDNAphage	temperate		Viruses;Duplodnaviria;Heunggongvirae;Uroviricota;Caudoviricetes	1.6836	0.132307	0	0	0	0	0	0	0	0	0	0	99.6458	99.6835											Unknown		Af1
AZV204	X					12414	2	18	11	4	36.3636	dsDNAphage	virulent		Viruses;Duplodnaviria;Heunggongvirae;Uroviricota;Caudoviricetes	1.66459	0.0872115	0	0	0	0	0	0	0	0	0	0	99.5395	99.5277											Halomicroarcula sp003020925 (GCA_003020925.1)
AZV269	X	X				10532	2	15	8	6	75	dsDNAphage	virulent		Viruses;Duplodnaviria;Heunggongvirae;Uroviricota;Caudoviricetes	1.65826	0.0711499	0	0	0	0	0	0.084494	0	0	0	0	99.6419	99.6062						99.5318					Unknown
AZV6	X					45727	2	68	18	7	38.8889	dsDNAphage	temperate		Viruses;Duplodnaviria;Heunggongvirae;Uroviricota;Caudoviricetes	1.54601	0.0653054	0	0	0	0	0	0.0647076	0	0	0	0	99.6639	99.6528						99.5179					Unknown
AZV274	X	X				10304	1	11	5	2	40	dsDNAphage	virulent		Viruses;Duplodnaviria;Heunggongvirae;Uroviricota;Caudoviricetes	1.53822	0.062087	0	0	0	0	0	0.0563762	0	0	0	0	99.6698	99.6711						99.6648					Unknown
AZV118	X					16922	3	28	10	1	10	dsDNAphage	virulent			1.53476	0	0	0	0	0	0	0	0	0	0	0	99.6433														C1	Cf17, C9, A5
AZV238	X	X				11366	2	13	10	7	70	dsDNAphage	virulent		Viruses;Duplodnaviria;Heunggongvirae;Uroviricota;Caudoviricetes	1.45548	0.0863967	0	0	0	0	0	0	0	0	0	0	99.5919	99.4775											Halomicrobium sp003021685 (GCA_003021685.1)
AZV242	X					11300	2	17	6	2	33.3333	dsDNAphage	temperate			1.44421	0.0896727	0	0	0	0	0	0	0	0	0	0	99.4581	99.4092
AZV164	X					14151	3	35	10	2	20	dsDNAphage	temperate		Viruses;Duplodnaviria;Heunggongvirae;Uroviricota;Caudoviricetes	1.43837	0	0	0	0	0	0	0	0	0	0	0	99.6021												Unknown		Cf2
AZV13	X					40552	2	53	19	4	21.0526	dsDNAphage	virulent		Viruses;Duplodnaviria;Heunggongvirae;Uroviricota;Caudoviricetes	1.43398	0.0730876	0	0.0884964	0	0.12318	0.139136	0.196951	0.341119	0.374326	0	0	99.6234	99.6349		99.6028		99.6365	99.6195	99.5885	99.6141	99.668					Af11
AZV131	X	X				16269	2	20	15	10	66.6667	dsDNAphage	virulent		Viruses;Duplodnaviria;Heunggongvirae;Uroviricota;Caudoviricetes;Thumleimavirales;Hafunaviridae	1.41031	0.0855204	0	0	0	0	0	0	0	0	0	0	99.533	99.633											Unknown
AZV56	X					25845	2	44	11	6	54.5455	dsDNAphage	virulent			1.39522	0	0	0	0	0	0	0	0	0	0	0	99.6543														Cf17
AZV144	X					15318	2	26	11	2	18.1818	dsDNAphage	temperate			1.35796	0.0438086	0	0	0	0	0	0	0	0	0	0	99.4126	99.5567
AZV240	X					11303	2	19	4	2	50	dsDNAphage	virulent		Viruses;Duplodnaviria;Heunggongvirae;Uroviricota;Caudoviricetes;Thumleimavirales;Hafunaviridae	1.32386	0.0302788	0	0	0	0	0	0	0	0	0	0	99.6339	99.4478											Unknown
AZV114	X	X				17268	2	22	7	2	28.5714	dsDNAphage	temperate		Viruses;Duplodnaviria;Heunggongvirae;Uroviricota;Caudoviricetes	1.3002	0.0402864	0	0	0	0	0	0	0	0	0	0	99.4484	99.3982											Unknown
AZV275	X					10294	2	16	8	7	87.5	ssDNA	virulent			1.25728	0	0	0	0	0	0	0	0	0	0	0	99.5062
AZV247	X	X				11172	2	15	13	4	30.7692	dsDNAphage	virulent		Viruses;Duplodnaviria;Heunggongvirae;Uroviricota;Caudoviricetes	1.24006	0.059866	0	0	0	0	0	0	0	0	0	0	99.4714	99.4366											Natrinema salaciae (GCF_900110865.1)
AZV223	X					11871	2	9	2	1	50	dsDNAphage	virulent			1.23464	0.0555872	0	0	0	0	0	0	0	0	0	0	99.5577	99.6087
AZV47	X	X				27043	2	35	15	10	66.6667	dsDNAphage	virulent		Viruses;Duplodnaviria;Heunggongvirae;Uroviricota;Caudoviricetes	1.23116	0.0543439	0	0	0	0	0	0.0659044	0	0	0	0	99.5309	99.5767						99.5133					Af1		A4
AZV191	X					12894	3	25	6	1	16.6667	dsDNAphage	virulent			1.23082	0.0515239	0	0	0	0	0	0.0970056	0.0608357	0	0	0	99.5963	99.6156						99.5597	99.5552
AZV188	X					13322	2	21	9	3	33.3333	dsDNAphage	virulent		Viruses;Duplodnaviria;Heunggongvirae;Uroviricota;Caudoviricetes	1.21929	0.158337	0.140063	0.128449	0	0.224111	0.471474	0.337704	0.154563	0.0951786	0	0	99.3628	99.5717	99.5901	99.5295		99.5312	99.6612	99.5767	99.5861	99.4457			Unknown		A2
AZV12	X					42386	2	88	32	12	37.5	dsDNAphage	temperate		Viruses;Duplodnaviria;Heunggongvirae;Uroviricota;Caudoviricetes	1.18041	0	0	0	0	0	0	0	0	0	0	0	99.6754												Unknown		Af1
AZV125	X	X				16659	2	36	13	5	38.4615	dsDNAphage	virulent		Viruses;Duplodnaviria;Heunggongvirae;Uroviricota;Caudoviricetes	1.07961	0	0	0	0	0	0	0	0	0	0	0	99.6871												Unknown
AZV3	X					58031	2	87	40	6	15	dsDNAphage	temperate		Viruses;Duplodnaviria;Heunggongvirae;Uroviricota;Caudoviricetes	1.04276	0.0467564	0	0	0	0.0696069	0	0.0350143	0.0315697	0	0	0	99.689	99.7199				99.6943		99.6749	99.6932				Cf11
AZV103	X					17830	3	13	5	1	20	dsDNAphage	temperate		Viruses;Duplodnaviria;Heunggongvirae;Uroviricota;Caudoviricetes	1.03207	0.181157	0	0	0	0	0	0	0	0	0	0	99.695	99.6961											Unknown
AZV74	X					22288	2	38	19	11	57.8947	dsDNAphage	virulent			1.0315	0	0	0	0	0	0	0	0	0	0	0	99.6295
AZV29	X	X				32398	2	31	20	12	60	dsDNAphage	temperate		Viruses;Duplodnaviria;Heunggongvirae;Uroviricota;Caudoviricetes	0.978679	0	0	0	0	0	0	0	0	0	0	0	99.6813												Unknown			A2
AZV256	X					10779	2	20	11	9	81.8182	dsDNAphage	virulent			0.929328	0.0732549	0	0	0	0	0	0	0	0	0	0	99.5183	99.4129
AZV138	X					16036	3	24	4	2	50	dsDNAphage	temperate			0.927902	0	0	0	0	0	0	0	0	0	0	0	99.1509														Cf42
AZV39	X					29910	2	53	17	11	64.7059	dsDNAphage	virulent		Viruses;Duplodnaviria;Heunggongvirae;Uroviricota;Caudoviricetes	0.920945	0.0729169	0	0	0	0	0	0.0718187	0	0	0	0	99.6049	99.6273						99.5912					Unknown
AZV167	X					14087	2	20	14	9	64.2857	dsDNAphage	virulent			0.920371	0	0	0	0	0	0	0.0293044	0	0	0	0	99.5999							99.6597
AZV101	X					18181	2	30	15	3	20	dsDNAphage	virulent			0.909768	0.0735739	0	0	0	0	0	0	0	0	0	0	99.6729	99.6656													C11
AZV84	X					20075	2	43	10	6	60	dsDNAphage	virulent		Viruses;Duplodnaviria;Heunggongvirae;Uroviricota;Caudoviricetes	0.883004	0	0	0	0	0	0	0	0	0	0	0	99.5177												Unknown
AZV190	X					13157	2	29	15	11	73.3333	dsDNAphage	virulent	1	Viruses;Duplodnaviria;Heunggongvirae;Uroviricota;Caudoviricetes	0.882754	0	0	0	0	0	0	0	0	0	0	0	99.6313												Unknown		C4
AZV40	X					29283	2	54	21	8	38.0952	dsDNAphage	virulent		Viruses;Duplodnaviria;Heunggongvirae;Uroviricota;Caudoviricetes	0.880746	0	0	0	0	0	0	0	0	0	0	0	99.6873												Unknown
AZV175	X					13805	2	18	5	2	40	dsDNAphage	temperate		Unclassified	0.870932	0.0672438	0	0	0	0	0	0.0583734	0	0	0	0	99.5625	99.5547						99.4958					Unknown
AZV141	X	X				15537	2	13	9	2	22.2222	dsDNAphage	virulent		Viruses;Duplodnaviria;Heunggongvirae;Uroviricota;Caudoviricetes	0.855886	0	0	0	0	0	0	0	0	0	0	0	99.2352												Unknown
AZV11	X					42887	2	50	18	9	50	dsDNAphage	temperate		Viruses;Duplodnaviria;Heunggongvirae;Uroviricota;Caudoviricetes	0.854893	0.0670742	0	0	0	0	0	0.0881861	0.0276761	0	0	0	99.6068	99.6495						99.5834	99.6196				Unknown
AZV285	X	X				10213	2	13	10	2	20	ssDNA	temperate		Viruses;Duplodnaviria;Heunggongvirae;Uroviricota;Caudoviricetes	0.854529	0.0389858	0	0	0	0	0	0	0	0	0	0	99.2478	98.7295											Unknown
AZV211	X					12201	3	21	10	8	80	dsDNAphage	temperate			0.852859	0	0	0	0	0	0	0	0	0	0	0	99.3879
AZV76	X	X				22019	3	29	10	5	50	dsDNAphage	temperate		Viruses;Duplodnaviria;Heunggongvirae;Uroviricota;Caudoviricetes	0.842871	0.0427686	0	0	0	0	0	0	0	0	0	0	99.4039	99.4562											Unknown
AZV260	X	X				10626	2	13	4	2	50	dsDNAphage	virulent		Viruses;Duplodnaviria;Heunggongvirae;Uroviricota;Caudoviricetes	0.838521	0.0593635	0	0	0	0	0	0.0574594	0	0	0	0	99.6267	99.6096							99.6761				C10
AZV16	X	X				39628	2	56	26	21	80.7692	dsDNAphage	virulent		Viruses;Duplodnaviria;Heunggongvirae;Uroviricota;Caudoviricetes;Thumleimavirales;Hafunaviridae	0.831136	0.0578014	0	0	0	0	0	0	0	0	0	0	99.5883	99.5171											Unknown		Af1
AZV139	X	X				15769	2	20	16	11	68.75	dsDNAphage	virulent		Viruses;Duplodnaviria;Heunggongvirae;Uroviricota;Caudoviricetes	0.827674	0	0	0	0	0	0	0	0	0	0	0	99.4524												Haloarcula sp001485575 (GCF_001485575.1)		Cf2
AZV258	X					10753	3	7	1	1	100	dsDNAphage	virulent			0.815158	0.0594945	0	0	0	0	0	0.0597693	0	0	0	0	99.6053	99.4543						99.5087
AZV70	X					23156	2	40	6	2	33.3333	dsDNAphage	virulent			0.806967	0.0866501	0	0	0	0	0	0	0	0	0	0	99.3365	99.2774
AZV169	X	X				13950	2	25	14	9	64.2857	dsDNAphage	virulent		Viruses;Duplodnaviria;Heunggongvirae;Uroviricota;Caudoviricetes	0.799809	0.0336733	0	0	0	0	0	0	0	0	0	0	99.6482	99.5969											Unknown
AZV2	X		Vf159	99.981	100	61981	2	98	30	5	16.6667	dsDNAphage	virulent		Viruses;Duplodnaviria;Heunggongvirae;Uroviricota;Caudoviricetes	0.769333	0.0485044	0	0.127965	0.146623	3.93924	0	0.0547179	0.436457	0.128113	0	0	99.6438	99.6411		99.5602	99.0039	99.05		99.5716	99.3114	99.1544			C10
AZV257	X	X				10763	1	9	6	5	83.3333	dsDNAphage	temperate		Viruses;Duplodnaviria;Heunggongvirae;Uroviricota;Caudoviricetes	0.768396	0.11971	0	0	0	0.0312973	0	0	0.0457902	0	0	0	99.6446	99.6829				99.6517			99.6786				Cf25
AZV170	X					13941	2	26	5	1	20	dsDNAphage	temperate			0.751148	0	0	0	0	0	0	0	0	0	0	0	99.6642
AZV231	X					11616	3	19	4	1	25	dsDNAphage	temperate			0.741918	0	0	0	0	0	0	0	0	0	0	0	99.4098
AZV245	X					11188	2	19	5	4	80	dsDNAphage	virulent			0.728313	0.0875713	0	0	0	0	0	0	0	0	0	0	99.2169	98.7577
AZV0	X					108841	2	170	82	43	52.439	dsDNAphage	virulent		Viruses;Duplodnaviria;Heunggongvirae;Uroviricota;Caudoviricetes	0.727348	0.1274	0	0.0318854	0	0.0240715	0.0169211	0.0252549	0.0365565	0	0	0	99.6237	99.6387		99.6003		99.6157	99.6439	99.5877	99.6225				Unknown		Cf25	C9, A8
AZV193						12794	3	16	3	2	66.6667		virulent			0.71588	0.318029	0	0	0	0	0	0	0	0	0	0	99.3957	99.566													C11
AZV112	X					17405	2	42	13	9	69.2308	dsDNAphage	virulent			0.707568	0	0	0	0	0	0	0	0	0	0	0	99.495
AZV129	X					16506	2	36	5	3	60	dsDNAphage	unpredicted			0.699032	0.0285944	0	0	0	0	0	0	0	0	0	0	99.6613	99.6864
AZV239	X					11330	3	19	4	1	25	dsDNAphage	temperate			0.698342	0	0	0	0	0	0	0	0	0	0	0	99.5911
AZV180	X	X				13674	1	21	15	14	93.3333	dsDNAphage	virulent		Viruses;Duplodnaviria;Heunggongvirae;Uroviricota;Caudoviricetes;Thumleimavirales;Hafunaviridae	0.692093	0	0	0	0	0	0	0	0	0	0	0	99.4693												Unknown
AZV57	X					25268	2	66	8	6	75	dsDNAphage	virulent			0.688267	0.0834797	0	0	0	0	0	0	0	0	0	0	99.6695	99.6744
AZV55	X					26095	2	37	7	5	71.4286	dsDNAphage	virulent		Viruses;Duplodnaviria;Heunggongvirae;Uroviricota;Caudoviricetes	0.682899	0.0384026	0	0	0	0	0	0	0	0	0	0	99.6976	99.6817											Unknown
AZV108	X					17621	2	22	13	1	7.69231	dsDNAphage	virulent		Viruses;Duplodnaviria;Heunggongvirae;Uroviricota;Caudoviricetes	0.67555	0.051412	0	0.0385928	0	0.0269593	0	0.0352109	0.0308976	0	0	0	99.5994	99.5552		99.441		99.4625		99.509	99.5318				Cf11		Af1
AZV117	X	X				17018	2	19	11	3	27.2727	dsDNAphage	temperate		Viruses;Duplodnaviria;Heunggongvirae;Uroviricota;Caudoviricetes	0.675166	0	0	0	0	0	0	0	0	0	0	0	99.3707												Corynebacterium sp001875725 (GCF_001875725.1)
AZV266	X					10538	3	19	3	1	33.3333	dsDNAphage	temperate			0.668178	0	0	0	0	0	0	0	0	0	0	0	99.4326
AZV20	X					38064	2	64	40	29	72.5	dsDNAphage	virulent		Viruses;Duplodnaviria;Heunggongvirae;Uroviricota;Caudoviricetes	0.654751	0.021332	0	0.0325274	0	0	0	0.0263661	0.0494859	0	0	0	99.6839	99.6952		99.664				99.645	99.6643				Unknown
AZV209	X					12281	3	21	3	1	33.3333	dsDNAphage	temperate			0.653155	0	0	0	0	0	0	0	0	0	0	0	99.1672
AZV261	X	X				10616	3	14	7	3	42.8571	dsDNAphage	temperate		Viruses;Duplodnaviria;Heunggongvirae;Uroviricota;Caudoviricetes;Crassvirales	0.652266	0	0	0	0	0	0	0	0	0	0	0	99.4165												Cf43
AZV38	X					29994	2	37	12	4	33.3333	dsDNAphage	virulent		Viruses;Duplodnaviria;Heunggongvirae;Uroviricota;Caudoviricetes	0.650594	0	0	0	0	0	0	0	0	0	0	0	99.6528												Unknown
AZV44	X					27862	1	55	28	10	35.7143	dsDNAphage	temperate		Viruses;Duplodnaviria;Heunggongvirae;Uroviricota;Caudoviricetes	0.639134	0	0	0	0	0	0	0	0	0	0	0	99.4067												Halorubrum halophilum (GCF_000739595.1)
AZV78	X					21290	2	34	10	5	50	dsDNAphage	virulent			0.629975	0.0555802	0	0	0	0	0	0	0	0	0	0	99.4307	99.1806													A7
AZV142	X					15394	3	30	12	2	16.6667	dsDNAphage	virulent			0.623506	0.0527467	0	0.0420151	0	0.034974	0	0.0500999	0.0437484	0	0	0	99.5709	99.6354		99.5594		99.4768		99.5029	99.5248
AZV75	X					22188	3	35	10	2	20	dsDNAphage	virulent			0.612604	0.0798449	0	0	0	0	0	0	0	0	0.148943	0	99.1836	99.0563									98.0924
AZV100	X	X				18320	2	27	14	7	50	dsDNAphage	virulent		Viruses;Duplodnaviria;Heunggongvirae;Uroviricota;Caudoviricetes	0.604728	0.0670328	0	0	0	0	0	0	0	0	0	0	99.482	99.5793											Af4		Cf25
AZV28	X	X				32874	2	41	23	20	86.9565	dsDNAphage	virulent		Viruses;Duplodnaviria;Heunggongvirae;Uroviricota;Caudoviricetes;Thumleimavirales;Hafunaviridae	0.60163	0.104175	0	0	0	0	0	0	0	0	0	0	99.6438	99.6591											Cf6
AZV243						11292	3	22	5	1	20		unpredicted			0.595228	0	0	0	0	0	0	0	0	0	0	0	99.6888
AZV19	X	X				38125	2	65	29	6	20.6897	dsDNAphage	virulent		Viruses;Duplodnaviria;Heunggongvirae;Uroviricota;Caudoviricetes	0.594627	0.0178949	0	0	0.273645	0.500074	0	0	0.0978659	0.117701	0	0	99.4842	99.4716			99.4589	99.4494			99.4596	99.4806			Unknown
AZV46	X	X				27615	1	37	15	6	40	dsDNAphage	virulent		Viruses;Duplodnaviria;Heunggongvirae;Uroviricota;Caudoviricetes;Thumleimavirales;Hafunaviridae	0.591519	0	0	0	0	0	0	0	0	0	0	0	99.652												C10
AZV296	X					10051	2	22	9	7	77.7778	dsDNAphage	virulent			0.588637	0	0	0	0	0	0	0	0	0	0	0	99.4233
AZV225	X					11833	2	22	11	4	36.3636	dsDNAphage	temperate			0.587542	0.119093	0.323037	0.395731	0.176553	0.330415	0.254605	0.231879	0.33516	0.310827	0	0	99.5126	99.6583	99.6538	99.6082	99.5881	99.6305	99.6381	99.6166	99.634	99.5926					A7
AZV184	X					13582	2	22	11	4	36.3636	dsDNAphage	virulent			0.587038	0	0	0	0	0	0	0	0	0	0	0	99.5734
AZV95	X	X				18997	1	17	14	12	85.7143	dsDNAphage	virulent		Viruses;Duplodnaviria;Heunggongvirae;Uroviricota;Caudoviricetes	0.577163	0.0686474	0	0	0	0	0	0.0439811	0	0	0	0	99.5201	99.5614						99.438					Af4		Cf25
AZV166	X					14117	2	34	10	8	80	dsDNAphage	virulent			0.572166	0.0762154	0	0	0	0	0	0	0	0	0	0	99.568	99.7141
AZV21	X	X				38016	2	50	28	3	10.7143	dsDNAphage	virulent		Viruses;Duplodnaviria;Heunggongvirae;Uroviricota;Caudoviricetes	0.570884	0.0385403	0	0	0	0.0265067	0	0	0.0192085	0	0	0	99.6457	99.6796				99.6201			99.6486				Erythrobacter sp011054555 (GCA_011054555.1)		A2
AZV181	X	X				13638	2	18	14	6	42.8571	dsDNAphage	virulent		Viruses;Duplodnaviria;Heunggongvirae;Uroviricota;Caudoviricetes	0.557258	0	0	0.0975597	0	0.164031	0	0	0.0647065	0.111436	0	0	99.3612			98.6512		98.9051			99.3138	99.1972			Unknown
AZV45	X	X				27689	2	45	23	15	65.2174	dsDNAphage	virulent		Viruses;Duplodnaviria;Heunggongvirae;Uroviricota;Caudoviricetes;Thumleimavirales;Hafunaviridae	0.554999	0.0962962	0	0	0	0	0	0	0	0	0	0	99.6055	99.6456											Unknown		A7
AZV23	X	X				36631	2	54	22	5	22.7273	dsDNAphage	virulent		Viruses;Duplodnaviria;Heunggongvirae;Uroviricota;Caudoviricetes;Thumleimavirales;Hafunaviridae	0.551848	0	0	0	0	0	0	0	0	0	0	0	99.6054												Cf26		Af1	Cf17, Af1, Af2
AZV61	X					24438	2	29	16	14	87.5	dsDNAphage	virulent		Viruses;Duplodnaviria;Heunggongvirae;Uroviricota;Caudoviricetes	0.550902	0.028375	0	0	0	0	0	0	0	0	0	0	99.6313	99.612											Cf36
AZV182						13617	3	29	9	3	33.3333		virulent			0.547116	0	0	0.0472266	0	0.0355208	0	0.0956673	0.163342	0	0	0	99.5335	99.3714		99.2021		99.3043		99.1101	99.2005						Cf39
AZV54	X	X				26219	2	39	16	10	62.5	dsDNAphage	virulent		Viruses;Duplodnaviria;Heunggongvirae;Uroviricota;Caudoviricetes	0.544762	0.0682518	0	0	0	0	0	0	0	0	0	0	99.5866	99.6085											Unknown
AZV96	X	X				18718	2	27	16	11	68.75	dsDNAphage	virulent		Viruses;Duplodnaviria;Heunggongvirae;Uroviricota;Caudoviricetes	0.541948	0	0	0	0	0	0	0	0	0	0	0	99.4433												Halorussus salinus (GCF_004765815.2)		Cf2
AZV140	X	X				15759	2	16	11	7	63.6364	dsDNAphage	virulent		Viruses;Duplodnaviria;Heunggongvirae;Uroviricota;Caudoviricetes	0.541069	0.0718228	0	0.0837256	0	0.0856838	0	0.114349	0.061401	0	0	0	99.5531	99.5846		99.4989		99.5252		99.5317	99.5182				Halomicroarcula sp003020925 (GCA_003020925.1)		Cf2
AZV73	X					22523	3	14	9	1	11.1111	dsDNAphage	virulent			0.539569	0.0639587	0	0	0	0	0	0	0	0	0	0	99.427	99.3272
AZV151	X					14843	3	19	7	3	42.8571	dsDNAphage	virulent			0.533573	0.0678158	0	0	0	0	0	0.0289776	0	0	0	0	99.5047	99.537						99.5057
AZV137						16066	3	24	20	3	15		virulent			0.521563	0.053882	0	0.0559007	0	0	0	0.11278	0	0	0	0	99.4479	99.4502		99.2344				99.4524
AZV63	X	X				24090	2	33	23	19	82.6087	dsDNAphage	virulent		Viruses;Duplodnaviria;Heunggongvirae;Uroviricota;Caudoviricetes	0.517436	0	0	0	0	0	0	0	0	0	0	0	99.4341												Unknown
AZV196	X					12684	2	27	13	5	38.4615	dsDNAphage	virulent		Viruses;Duplodnaviria;Heunggongvirae;Uroviricota;Caudoviricetes;Thumleimavirales;Hafunaviridae	0.517293	0	0	0	0	0	0	0	0	0	0	0	99.5563												Unknown
AZV81	X	X				20918	2	38	15	7	46.6667	dsDNAphage	virulent		Viruses;Duplodnaviria;Heunggongvirae;Uroviricota;Caudoviricetes	0.514933	0	0	0	0	0	0	0	0	0	0	0	99.5985												Unknown
AZV64	X					24016	3	67	14	4	28.5714	dsDNAphage	virulent			0.511524	0	0	0	0	0	0	0	0	0	0	0	99.5682
AZV177	X	X				13743	2	17	11	3	27.2727	dsDNAphage	temperate		Viruses;Duplodnaviria;Heunggongvirae;Uroviricota;Caudoviricetes	0.510135	0	0	0	0.240375	0.536726	0	0	0.0981958	0.0948803	0	0	99.4771				99.2033	99.2248			99.2603	99.2446			Unknown
AZV41	X	X				28678	2	43	20	11	55	dsDNAphage	virulent		Viruses;Duplodnaviria;Heunggongvirae;Uroviricota;Caudoviricetes	0.506109	0	0	0.033121	0	0	0	0.0413739	0.102662	0	0	0	99.5447			99.2702				99.2893	99.2576				MGIIb-Q1 sp002727675 (GCA_002727675.1)
AZV264	X	X				10554	2	15	10	3	30	ssDNA	virulent		Viruses;Duplodnaviria;Heunggongvirae;Uroviricota;Caudoviricetes	0.503802	0.0629477	0	0.078092	0	0.0840211	0	0.0929839	0.0598993	0	0	0	99.4504	99.5969		99.4435		99.435		99.3775	99.4481				Unknown
AZV9	X					43398	2	62	25	13	52	dsDNAphage	virulent		Viruses;Duplodnaviria;Heunggongvirae;Uroviricota;Caudoviricetes	0.503479	0	0	0	0	0	0	0	0	0	0	0	99.6334												Unknown		Cf25
AZV68	X					23607	2	26	19	16	84.2105	dsDNAphage	virulent		Viruses;Duplodnaviria;Heunggongvirae;Uroviricota;Caudoviricetes	0.503391	0.0548628	0	0	0	0	0	0	0	0	0	0	99.6709	99.7115											Cf11		Cf25
AZV146	X					15257	2	27	15	8	53.3333	dsDNAphage	virulent			0.502452	0	0	0	0	0	0	0	0	0	0	0	99.5179
AZV111	X	X				17479	2	15	13	1	7.69231	dsDNAphage	virulent		Viruses;Duplodnaviria;Heunggongvirae;Uroviricota;Caudoviricetes	0.498721	0.080624	0	0	0	0	0	0	0	0	0	0	99.2861	99.1258											Halorubrum ezzemoulense (GCF_002114285.1)		Af11
AZV94	X					19033	2	29	11	3	27.2727	dsDNAphage	virulent		Viruses;Duplodnaviria;Heunggongvirae;Uroviricota;Caudoviricetes	0.493222	0	0	0	0	0	0	0	0	0	0	0	99.5747												Halomicroarcula sp004681185 (GCF_004681185.1)
AZV89	X					19263	2	23	19	18	94.7368	dsDNAphage	virulent		Viruses;Duplodnaviria;Heunggongvirae;Uroviricota;Caudoviricetes	0.492211	0	0	0	0	0	0	0	0	0	0	0	99.3656												Haloarcula sp008729015 (GCF_008729015.1)
AZV143	X					15364	2	26	12	6	50	dsDNAphage	virulent			0.491516	0	0	0.056771	0	0	0	0	0.175167	0	0	0	99.5952			99.4881					99.4586
AZV80	X	X				21216	2	28	12	2	16.6667	dsDNAphage	virulent		Viruses;Duplodnaviria;Heunggongvirae;Uroviricota;Caudoviricetes	0.487354	0	0	0	0	0	0	0	0	0	0	0	99.3918												Cf43	C2
AZV160	X					14289	2	11	10	7	70	dsDNAphage	virulent			0.486022	0	0	0	0	0	0	0	0	0	0	0	99.5017
AZV232	X	X				11593	2	22	8	6	75	dsDNAphage	virulent		Viruses;Duplodnaviria;Heunggongvirae;Uroviricota;Caudoviricetes	0.478582	0.0380111	0	0	0	0.0340235	0	0	0	0	0	0	99.5022	99.4032				99.2908							Cf25
AZV86	X					19893	3	27	8	2	25	dsDNAphage	virulent		Viruses;Duplodnaviria;Heunggongvirae;Uroviricota;Caudoviricetes	0.475601	0.0362073	0	0	0	0	0	0	0	0	0	0	99.5738	99.5059											Unknown		Cf2
AZV159	X					14378	2	21	10	2	20	dsDNAphage	virulent			0.471711	0.0603634	0	0.0717174	0	0.0776941	0	0.0964492	0.0579665	0	0	0	99.4862	99.5462		99.4705		99.3816		99.4343	99.4155
AZV87	X					19524	3	47	13	1	7.69231	dsDNAphage	virulent		Viruses;Duplodnaviria;Heunggongvirae;Uroviricota;Caudoviricetes	0.470674	0	0	0	0	0	0	0	0	0	0	0	99.4871												Unknown
AZV71	X					22755	3	46	3	1	33.3333	dsDNAphage	virulent			0.468342	0	0	0	0	0	0	0	0	0	0	0	99.6678
AZV277	X	X				10274	2	17	8	8	100	dsDNAphage	virulent		Viruses;Duplodnaviria;Heunggongvirae;Uroviricota;Caudoviricetes	0.462912	0	0	0.0726658	0	0.0947178	0	0	0	0	0	0	99.2268			99.1433		99.1434							Haloarcula hispanica (GCF_000223905.1)		C1
AZV289	X					10148	2	23	7	2	28.5714	dsDNAphage	virulent			0.462905	0	0	0	0	0	0	0	0.0851799	0	0	0	99.4074								98.8624
AZV67	X					23766	3	34	5	1	20	dsDNAphage	virulent			0.458782	0	0	0	0	0	0	0	0	0	0	0	99.393
AZV200	X					12524	3	16	2	1	50	dsDNAphage	virulent		Viruses;Duplodnaviria;Heunggongvirae;Uroviricota;Caudoviricetes	0.456184	0	0	0	0	0	0	0	0	0	0	0	99.3945												Unknown
AZV259	X	X				10708	2	13	10	5	50	ssDNA	virulent		Viruses;Duplodnaviria;Heunggongvirae;Uroviricota;Caudoviricetes	0.455533	0.0601623	0	0.0645434	0	0.0914166	0	0.0946476	0.0525316	0	0	0	99.4766	99.5748		99.3349		99.4928		99.4253	99.4651				Unknown		C12
AZV25	X					34957	2	51	24	17	70.8333	dsDNAphage	virulent		Viruses;Duplodnaviria;Heunggongvirae;Uroviricota;Caudoviricetes	0.454789	0.0479918	0	0	0	0	0	0	0	0	0	0	99.6455	99.6194											Unknown		Cf25	Cf17, C9, Af10, Af1, Cf40, Af2
AZV59	X					25123	2	40	13	2	15.3846	dsDNAphage	virulent			0.448151	0.0785303	0	0	0	0	0	0	0	0	0	0	99.373	99.3906													Af1
AZV17	X					39149	2	74	36	26	72.2222	dsDNAphage	virulent		Viruses;Duplodnaviria;Heunggongvirae;Uroviricota;Caudoviricetes	0.444164	0	0	0	0	0	0	0	0	0	0	0	99.693												Unknown
AZV226						11832	2	21	7	1	14.2857		temperate			0.442304	0	0	0	0	0	0	0	0	0	0	0	99.6742
AZV10	X					43382	2	89	22	7	31.8182	dsDNAphage	virulent			0.441036	0	0	0	0	0	0	0	0	0	0	0	99.5748														Cf17
AZV244	X					11219	3	13	8	1	12.5	dsDNAphage	virulent		Viruses;Duplodnaviria;Heunggongvirae;Uroviricota;Caudoviricetes	0.440216	0	0	0	0	0	0	0	0	0	0	0	99.2219												Unknown
AZV69						23441	3	33	10	1	10		temperate			0.437954	0	0	0	0	0	0	0	0	0	0	0	99.6923
AZV22	X					37221	2	68	21	10	47.619	dsDNAphage	virulent		Viruses;Duplodnaviria;Heunggongvirae;Uroviricota;Caudoviricetes	0.435449	0.0242191	0	0	0	0	0	0	0	0	0	0	99.6236	99.6519											Cf3
AZV265	X					10554	2	24	4	4	100	dsDNAphage	unpredicted			0.427053	0.0298842	0	0	0	0	0	0	0	0	0	0	99.3012	99.3926													Af1
AZV36	X					30471	2	34	13	4	30.7692	dsDNAphage	virulent		Viruses;Duplodnaviria;Heunggongvirae;Uroviricota;Caudoviricetes	0.414579	0	0	0	0	0	0	0	0	0	0	0	99.5762												Unknown
AZV52	X					26531	2	33	16	7	43.75	dsDNAphage	virulent		Viruses;Duplodnaviria;Heunggongvirae;Uroviricota;Caudoviricetes	0.412787	0	0	0.0377515	0	0	0	0.0445357	0	0	0	0	99.4728			99.347				99.1519					Unknown		Af1
AZV18	X					39092	2	85	28	12	42.8571	dsDNAphage	virulent			0.403306	0.0489808	0	0	0	0	0	0	0	0	0	0	99.6679	99.6746													Cf25
AZV173	X		Vf181	99.963	99.1266	13877	2	9	3	1	33.3333	dsDNAphage	virulent		Viruses;Duplodnaviria;Heunggongvirae;Uroviricota;Caudoviricetes	0.402191	0.0681844	0.0745799	0.184834	0	0.0730301	0	0.092806	0	0	0.204056	0.190231	99.6689	99.65	99.6373	99.6487		99.6532		99.5045			99.5146	99.47	Unknown
AZV88	X					19503	3	29	5	1	20		virulent		Viruses;Duplodnaviria;Heunggongvirae;Uroviricota;Caudoviricetes	0.400745	0	0	0	0	0	0	0	0	0	0	0	99.6442												Unknown
AZV8	X					45045	3	47	11	2	18.1818	dsDNAphage	virulent		Viruses;Duplodnaviria;Heunggongvirae;Uroviricota;Caudoviricetes	0.398372	0	0	0	0	0	0	0	0	0	0	0	99.6762												Unknown
AZV294	X	X				10061	1	15	10	6	60	dsDNAphage	virulent		Viruses;Duplodnaviria;Heunggongvirae;Uroviricota;Caudoviricetes	0.390436	0	0	0	0	0	0	0	0	0	0	0	99.2738												Unknown
AZV194	X					12774	2	27	4	3	75	dsDNAphage	virulent			0.386827	0	0	0	0	0	0	0	0	0	0	0	99.6469														Af1
AZV98	X	X				18483	2	23	16	15	93.75	dsDNAphage	virulent		Viruses;Duplodnaviria;Heunggongvirae;Uroviricota;Caudoviricetes	0.378898	0	0	0	0	0	0	0	0	0	0	0	99.4292												Unknown
AZV122	X					16732	2	36	16	3	18.75	dsDNAphage	virulent			0.373933	0	0	0	0	0	0	0	0	0	0	0	99.6325
AZV116	X					17067	2	38	7	2	28.5714	dsDNAphage	virulent		Viruses;Duplodnaviria;Heunggongvirae;Uroviricota;Caudoviricetes;Thumleimavirales;Hafunaviridae	0.372842	0	0	0	0	0	0	0	0	0	0	0	99.5028												Unknown
AZV24	X	X				35112	2	46	22	12	54.5455	dsDNAphage	virulent		Viruses;Duplodnaviria;Heunggongvirae;Uroviricota;Caudoviricetes;Thumleimavirales;Hafunaviridae	0.367519	0.0214054	0	0	0	0	0	0	0	0	0	0	99.4871	99.0838											Cf33		C2
AZV227	X	X				11700	2	19	14	13	92.8571	dsDNAphage	virulent		Viruses;Duplodnaviria;Heunggongvirae;Uroviricota;Caudoviricetes;Thumleimavirales;Hafunaviridae	0.367427	0.0623264	0	0	0	0	0	0	0	0	0	0	99.6827	99.7167											C10		Cf17
AZV297	X	X				10005	2	15	7	6	85.7143	dsDNAphage	virulent		Viruses;Duplodnaviria;Heunggongvirae;Uroviricota;Caudoviricetes	0.364958	0.0549994	0	0.442546	0	0.138127	0	0.460288	0.347911	0	0.208048	0.257033	99.3673	99.5293		99.2467		99.2307		99.1301	99.3339		99.095	99.217	Unknown
AZV90	X					19192	3	35	10	1	10	dsDNAphage	temperate			0.358021	0	0	0	0	0	0	0	0	0	0	0	99.6738
AZV132	X					16185	2	35	10	7	70	dsDNAphage	virulent			0.357546	0.0498924	0	0	0	0	0	0	0	0	0	0	99.6994	99.7204
AZV14	X					40308	2	52	27	22	81.4815	dsDNAphage	virulent		Viruses;Duplodnaviria;Heunggongvirae;Uroviricota;Caudoviricetes	0.356428	0.0192011	0	0	0	0	0	0	0	0	0	0	99.6602	99.683											Unknown		Cf25
AZV216	X					12073	1	16	12	1	8.33333	dsDNAphage	temperate		Viruses;Duplodnaviria;Heunggongvirae;Uroviricota;Caudoviricetes	0.355445	0	0	0	0	0	0	0	0.0252197	0	0	0	99.5242								99.3509				Unknown
AZV174	X					13843	3	19	7	1	14.2857	ssDNA	virulent			0.350351	0	0	0	0	0	0	0.0444635	0	0	0	0	99.5625							99.5248
AZV236	X	X				11420	2	16	10	4	40	dsDNAphage	virulent		Viruses;Duplodnaviria;Heunggongvirae;Uroviricota;Caudoviricetes	0.348643	0	0	0	0	0	0	0	0.034344	0	0	0	99.6116								99.4641				Unknown
AZV282	X					10242	3	21	2	1	50	dsDNAphage	virulent			0.347835	0	0	0	0	0	0	0	0	0	0	0	99.4339														Cf39
AZV286	X					10204	3	22	8	1	12.5	dsDNAphage	temperate		Viruses;Duplodnaviria;Heunggongvirae;Uroviricota;Caudoviricetes	0.346393	0	0	0	0	0	0	0	0	0	0	0	99.4259												Unknown
AZV106	X	X				17680	1	25	17	4	23.5294	dsDNAphage	virulent		Viruses;Duplodnaviria;Heunggongvirae;Uroviricota;Caudoviricetes	0.344403	0	0	0	0	0	0	0	0	0	0	0	99.5313												Halosimplex pelagicum (GCF_013415905.1)		Cf2
AZV31	X					32249	3	44	21	4	19.0476	dsDNAphage	virulent		Viruses;Duplodnaviria;Heunggongvirae;Uroviricota;Caudoviricetes	0.344164	0	0	0	0	0.0264259	0	0.0226887	0	0	0	0	99.6856					99.6984		99.667					RS_GCF_002844335.1		Af2	Cf17, Af13, A7, Af11, Af2, A5
AZV120	X					16914	1	16	14	13	92.8571	dsDNAphage	virulent			0.342886	0.0564705	0	0	0	0	0	0	0	0	0	0	99.6415	99.6865
AZV284	X					10224	2	15	8	2	25	dsDNAphage	virulent			0.341493	0.0402566	0	0	0	0	0	0	0	0	0	0	99.2586	99.5269
AZV207	X					12315	3	16	5	4	80	dsDNAphage	virulent		Viruses;Duplodnaviria;Heunggongvirae;Uroviricota;Caudoviricetes	0.339594	0	0	0	0	0	0	0	0	0	0	0	99.3746												Unknown
AZV83	X	X				20252	1	20	13	3	23.0769	dsDNAphage	virulent		Viruses;Duplodnaviria;Heunggongvirae;Uroviricota;Caudoviricetes	0.336398	0	0	0	0	0	0	0	0	0	0	0	99.4396												Unknown
AZV163	X					14167	2	17	15	15	100	dsDNAphage	temperate		Viruses;Duplodnaviria;Heunggongvirae;Uroviricota;Caudoviricetes;Thumleimavirales;Hafunaviridae	0.335707	0	0	0	0	0	0	0	0	0	0	0	99.5479												C10
AZV127	X					16554	2	34	14	7	50	dsDNAphage	temperate			0.331783	0	0	0	0	0	0	0	0	0	0	0	99.6498
AZV290	X					10108	2	18	5	1	20	dsDNAphage	virulent		Viruses;Duplodnaviria;Heunggongvirae;Uroviricota;Caudoviricetes	0.325065	0	0	0	0	0	0	0	0	0	0	0	99.6894												Unknown
AZV35	X					30635	3	57	8	1	12.5	dsDNAphage	temperate			0.323339	0	0	0	0	0	0	0	0	0	0	0	99.6571
AZV212	X					12183	2	19	8	4	50	dsDNAphage	virulent			0.319513	0	0	0	0	0	0	0	0	0	0	0	99.4237
AZV145	X					15263	2	27	10	4	40	dsDNAphage	virulent			0.318754	0	0	0	0	0	0	0	0	0	0	0	99.5839
AZV168	X					14059	2	14	11	5	45.4545	dsDNAphage	temperate			0.316612	0	0	0	0	0	0	0	0	0	0	0	99.4276
AZV241	X					11300	2	19	4	2	50	dsDNAphage	temperate			0.31347	0.0617613	0	0	0	0	0	0	0	0		0	99.5325	99.5878
AZV205	X	X				12364	2	15	10	2	20	dsDNAphage	virulent		Viruses;Duplodnaviria;Heunggongvirae;Uroviricota;Caudoviricetes;Thumleimavirales;Hafunaviridae	0.312371	0	0	0	0	0	0	0	0	0	0	0	99.5556												Unknown
AZV278	X					10272	3	20	4	3	75	dsDNAphage	temperate			0.311223	0	0	0	0	0	0	0	0	0	0	0	99.4895														Cf25
AZV233	X					11575	3	18	5	2	40	dsDNAphage	virulent			0.310191	0	0	0	0	0	0	0	0	0	0	0	99.5521
AZV26	X					33569	3	51	14	4	28.5714	dsDNAphage	virulent			0.306349	0	0	0	0	0	0	0	0	0	0	0	99.6303														Cf2
AZV270						10517	2	12	4	2	50		unpredicted			0.302765	0	0	0	0	0	0	0	0	0	0	0	99.6577
AZV121	X					16741	2	28	5	2	40	dsDNAphage	temperate			0.302747	0.0797688	0	0	0	0	0	0	0	0	0	0	99.6695	99.6993
AZV222	X					11873	2	18	9	2	22.2222	dsDNAphage	virulent		Viruses;Duplodnaviria;Heunggongvirae;Uroviricota;Caudoviricetes	0.291071	0.0374915	0	0	0	0	0	0.0320623	0	0	0	0	99.6586	99.6853						99.6309					Unknown
AZV128	X					16532	3	35	10	2	20	dsDNAphage	virulent			0.290293	0	0	0	0	0	0	0	0	0	0	0	99.5005
AZV32	X					31669	2	31	15	14	93.3333	dsDNAphage	virulent		Viruses;Duplodnaviria;Heunggongvirae;Uroviricota;Caudoviricetes	0.290011	0.0262754	0	0	0	0	0	0	0	0	0	0	99.6864	99.7077											RS_GCF_009741825.1
AZV276	X					10281	3	15	7	1	14.2857	dsDNAphage	virulent			0.28971	0	0	0	0	0	0	0	0	0	0	0	99.6663
AZV115	X					17249	3	20	12	1	8.33333	dsDNAphage	temperate			0.284851	0	0	0	0	0	0	0	0	0	0	0	99.5476														A1
AZV230	X	X				11665	1	18	9	5	55.5556	dsDNAphage	virulent		Viruses;Duplodnaviria;Heunggongvirae;Uroviricota;Caudoviricetes	0.276017	0	0	0	0	0	0	0	0	0	0	0	99.5895												UBA1383 sp002304945 (GCA_002304945.1)
AZV187	X					13376	2	25	7	3	42.8571	dsDNAphage	virulent			0.273931	0	0	0	0	0	0	0	0	0	0	0	99.4773
AZV272	X					10390	2	23	13	5	38.4615	dsDNAphage	virulent			0.262231	0.0501627	0	0	0	0	0	0	0	0	0	0	99.6361	99.6015
AZV104	X					17799	2	23	8	2	25	dsDNAphage	temperate			0.262068	0	0	0	0	0	0	0	0	0	0	0	99.5986
AZV218	X					12051	2	30	10	2	20	dsDNAphage	virulent			0.259801	0	0	0	0	0	0	0	0	0	0	0	99.5872
AZV62	X					24244	2	30	9	4	44.4444	dsDNAphage	virulent		Viruses;Duplodnaviria;Heunggongvirae;Uroviricota;Caudoviricetes	0.25807	0.0355219	0	0	0	0	0	0.030486	0	0	0	0	99.6772	99.6752						99.5684					Af14		Af13
AZV203	X					12445	3	27	6	1	16.6667	dsDNAphage	virulent			0.25484	0.0537423	0	0	0	0	0	0	0	0	0	0	99.6823	99.7091
AZV195	X	X				12690	2	15	9	2	22.2222	dsDNAphage	virulent		Viruses;Duplodnaviria;Heunggongvirae;Uroviricota;Caudoviricetes	0.236114	0	0	0	0	0	0	0	0	0	0	0	99.6072												Unknown
AZV263	X	X				10567	2	13	11	3	27.2727	dsDNAphage	virulent		Viruses;Duplodnaviria;Heunggongvirae;Uroviricota;Caudoviricetes;Thumleimavirales;Hafunaviridae	0.222756	0	0	0	0	0	0	0	0	0	0	0	99.6678												Cf11
Richness (nr. Viral contigs)																286	126	5	31	5	29	7	50	34	9	5	3
MAX Relative abundance										#N/A	#N/A	#N/A				36.1669	0.48683	0.323037	0.443442	0.273645	3.93924	0.471474	0.460288	0.436457	0.374326	0.259743	0.318596
MEAN Relative abundance																0.812644	0.0356936	0.00274327	0.0119169	0.00427141	0.0347703	0.0045007	0.0173534	0.0160697	0.00628807	0.00287717	0.00228196
