# Supplementary material for: Extremely halophilic brine community manipulation shows higher robustness of microbiomes inhabiting human-driven solar saltern than naturally driven lake
Source: mSystems. 2024 Jun 27;9(7):e00538-24. doi: 10.1128/msystems.00538-24 (PMC11324034; doi:10.1128/msystems.00538-24)
Supplement: Table S8 — Statistics of viral genomes recovered from metagenomes from Es Trenc and Aran-Bidgol brines and microcosms. [file msystems.00538-24-s0005.xlsx]

## Sheet: Table S8
Table S8. Statistics of viral genomes recovered from metagenomes from Campos and Aran-Bidgol brines and microcosms, viral abundances in metagenomes expressed as percentage of metagenome reads recruited to viral genomes and normalized by the total of reads in each metagenome and the total viral genome size (Mb), ANIr values in each metagenome, putative hosts and number of integrases. Only viral co…
Virus MG			Blastn against virus from MG			Sample from	Seq Lenght (bp)	VirSorter category	ORFs	Nr. Viral annotated ORFs Diamond Blastp NCBI-nr	% Viral annotated ORFs Diamond Blastp NCBI-nr	Nucleic acid	Lifestyle		Taxonomic classification	Relative abundance: [(nr. metagenome reads recruited to viral genome/nr. metagenome reads)*100]/viral genome size (Mb)																		ANIr
Putative	Quite sure	Very sure	Virus MG	% identity.	% coverage							VirSorter2	Phatyp	Integrases (nr.)	Genomad	AZ	AAV1	AAV2	AAN1	AAN2	ACN1	ACN2	ACV1	ACV2	CAV1	CAV2	CAN1	CAN2	CCN1	CCN2	CCV1	CCV2	CZ	AZ	AAV1	AAV2	AAN1	AAN2	ACN1	ACN2	ACV1	ACV2	CAV1	CAV2	CAN1	CAN2	CCN1	CCN2	CCV1
V14	X	X				AZ	14371	2	18	7	28.5714	dsDNAphage	virulent		Viruses;Duplodnaviria;Heunggongvirae;Uroviricota;Caudoviricetes	0.308822	0	0.00069952	0	0	0	0	0	0.000522903	0	0	0	0	0	0	0	0	0	99.3512		99.2525						99.22
V12						AZ	15126	3	36	3	33.3333	dsDNAphage	virulent			0.233092	0	0.00164196	0	0	0.00178776	0	0	0.00226993	0	0	0	0	0	0	0	0	0	99.525		99.4595			99.501			99.3528
V13	X	X				AZ	14878	2	18	11	18.1818	dsDNAphage	virulent		Viruses;Duplodnaviria;Heunggongvirae;Uroviricota;Caudoviricetes;Thumleimavirales;Hafunaviridae	0.199232	0	0	0	0	0	0	0	0	0	0	0	0	0	0	0	0	0	99.4567
V11	X		AZV15	99.994	99.6683	AZ	15976	2	18	16	87.5	dsDNAphage	temperate		Viruses;Duplodnaviria;Heunggongvirae;Uroviricota;Caudoviricetes;Thumleimavirales;Hafunaviridae	0.174732	0	0.000407158	0	0	0	0	0	0	0	0	0	0	0	0	0	0	0	99.6843		99.6497
V10	X					AZ	16089	5	15	6	50	dsDNAphage	virulent		Viruses;Duplodnaviria;Heunggongvirae;Uroviricota;Caudoviricetes	0.168987	0	0.00118992	0	0	0.000827548	0	0	0.00099098	0	0	0	0	0	0	0	0	0	99.6107		99.5965			99.5732			99.5102
Vf121	X					ACV2	38294	2	55	26	19.2308	dsDNAphage	virulent	1	Viruses;Duplodnaviria;Heunggongvirae;Uroviricota;Caudoviricetes	0.125482	0.00148941	0.00133382	0	0.00210514	0.00143321	0	0.00406992	0.00316171	0	0	0	0	0	0	0	0	0	99.5258	99.511	99.505		99.5592	99.5954		99.5775	99.563
Vf271						AAV2	25685	3	59	17	11.7647	dsDNAphage	virulent			0.114485	0.0015441	0.00242603	0.00342634	0.00341993	0.000572622	0	0	0.00100282	0	0	0	0	0	0	0	0	0	99.3928	99.4063	99.4471	99.3916	99.3671	99.1508			99.333
Vf205						CAV2	15109	3	44	4	25	dsDNAphage	virulent			0.0601429	0	0.00485316	0	0.00186553	0.00330118	0	0	0.00379729	0.00270912	0.00307231	0	0	0	0	0	0	0	99.3698		99.3038		99.4128	99.3901			99.2828	99.2884	99.4031
Vf181	X		AZV173	99.963	99.1266	CAV1	13523	2	9	3	33.3333	dsDNAphage	virulent		Viruses;Duplodnaviria;Heunggongvirae;Uroviricota;Caudoviricetes	0.0552356	0	0.00190493	0	0	0	0	0	0	0.00206732	0.00192798	0	0	0	0	0	0	0	99.649		99.6641							99.524	99.5177
Vf226	X					CAN1	15727	3	33	4	25	dsDNAphage	temperate		Viruses;Duplodnaviria;Heunggongvirae;Uroviricota;Caudoviricetes	0	0	0	0	0	0	0	0	0	0	0	0.00499176	0.00379819	0	0	0	0	0												99.6832	99.6549
Vf250	X					CAN2	15210	2	23	14	78.5714	dsDNAphage	virulent		Viruses;Duplodnaviria;Heunggongvirae;Uroviricota;Caudoviricetes	0	0	0	0	0	0	0	0	0	0	0	0.00115639	0.00140209	0.00093283	0.000982219	0	0	0												99.6224	99.6017	99.5842	99.5994
Vf301	X					AAN2	11881	2	11	6	16.6667	dsDNAphage	temperate		Viruses;Duplodnaviria;Heunggongvirae;Uroviricota;Caudoviricetes	0	0	0	0	0	0.000909984	0	0	0	0	0	0	0	0	0	0	0	0						99.6168
Vf154	X					ACN1	18347	2	28	22	31.8182	dsDNAphage	temperate	2	Viruses;Duplodnaviria;Heunggongvirae;Uroviricota;Caudoviricetes	0	0	0	0	0	0.00164689	0	0	0.000964677	0	0	0	0	0	0	0	0	0						99.6895			99.6845
Vf157	X	X				ACN1	14463	2	14	4	50	dsDNAphage	virulent		Viruses;Duplodnaviria;Heunggongvirae;Uroviricota;Caudoviricetes	0	0	0	0	0	0.0154145	0.00234408	0	0.00121178	0	0	0	0	0	0	0	0	0						99.6954	99.7016		99.6841
Vf124						ACV2	13294	2	19	8	75	dsDNAphage	virulent			0	0	0	0	0	0.000885079	0	0	0.00189289	0	0	0	0	0	0	0	0	0						99.6886			99.6692
Vf58	X					CCV2	13544	2	16	9	22.2222	dsDNAphage	virulent			0	0	0	0	0	0	0	0	0	0	0	0	0	0	0	0.00227103	0	0																99.4955
Vf74						CCN1	20199	3	34	5	20	dsDNAphage	virulent			0	0	0	0	0	0	0	0	0	0	0	0	0.00112942	0.0046628	0.00668122	0.000438793	0	0													99.5171	99.5832	99.5579	99.4448
Vf75	X					CCN1	18093	2	35	17	41.1765	dsDNAphage	virulent			0	0	0	0	0	0	0	0	0	0	0.000524598	0.00149747	0.00159212	0.00137635	0.00147251	0.000482238	0	0											99.6496	99.6507	99.6917	99.7064	99.6792	99.6719
V16	X					CZ	26746	2	33	15	40	dsDNAphage	virulent		Viruses;Duplodnaviria;Heunggongvirae;Uroviricota;Caudoviricetes	0	0	0	0	0	0	0	0	0	0	0.00488178	0.0174419	0.0144708	0.0192024	0.0174079	0.0125905	0.0138814	0.00365145											99.4739	99.4566	99.4461	99.4776	99.4484	99.5242
Vf248	X	X				CAN2	16428	2	13	6	66.6667	dsDNAphage	virulent		Viruses;Duplodnaviria;Heunggongvirae;Uroviricota;Caudoviricetes;Thumleimavirales	0	0	0	0	0	0	0	0	0	0.00040864	0	0.000840844	0.0016523	0	0	0	0	0										98.705		99.6373	99.6903
Vf78	X					CCN1	12359	2	18	13	84.6154	dsDNAphage	virulent			0	0	0	0	0	0	0	0	0	0.000545001	0.000681588	0.00166753	0.00182641	0.00143606	0.00160166	0	0	0										99.6854	99.6868	99.6392	99.6811	99.6824	99.6908
V24	X	X				CZ	10337	1	9	5	100	dsDNAphage	temperate		Viruses;Duplodnaviria;Heunggongvirae;Uroviricota;Caudoviricetes	0	0	0	0	0	0	0	0	0	0.000865177	0.000740308	0.000979671	0.00119128	0.00301835	0.00274357	0.00222236	0.00206402	0.00278716										99.3959	99.2443	99.3381	99.3573	99.3966	99.2414	99.3138
Vf34	X					CCV1	18776	1	15	13	76.9231	dsDNAphage	temperate		Viruses;Duplodnaviria;Heunggongvirae;Uroviricota;Caudoviricetes	0	0	0	0	0	0	0	0	0	0.00129338	0.00159395	0.00170085	0.00234266	0.00306915	0.00369059	0.00163232	0.00125356	0.0012795										99.6937	99.6738	99.6472	99.6725	99.5464	99.4755	99.6026
Vf180	X					CAV1	14167	5	10	3	66.6667		temperate			0	0	0	0	0	0	0	0	0	0.0014009	0.00243913	0.0035694	0.00457462	0.0039118	0.0044677	0.0028611	0.00322279	0										99.7128	99.6877	99.6974	99.6986	99.7109	99.6961	99.7011
Vf39	X					CCV1	35475	2	53	11	36.3636	dsDNAphage	virulent		Viruses;Duplodnaviria;Heunggongvirae;Uroviricota;Caudoviricetes	0	0	0	0	0	0	0	0	0	0.00140212	0.00378592	0.00647366	0.00801534	0.0119759	0.0174144	0.0061628	0.00668332	0										99.6698	99.6187	99.2497	99.4298	99.6453	99.6262	99.6434
Vf227	X	X				CAN1	14798	2	18	7	28.5714	dsDNAphage	temperate		Viruses;Duplodnaviria;Heunggongvirae;Uroviricota;Caudoviricetes	0	0	0	0	0	0	0	0	0	0.0014934	0.00145319	0.00315757	0.0020634	0.00134972	0.00125018	0	0	0										99.4634	99.4117	99.4785	99.4262	99.4612	99.3417
V23	X					CZ	11218	2	13	10	20	dsDNAphage	virulent			0	0	0	0	0	0	0	0	0	0.00150008	0.000996811	0.00112842	0.000672674	0.00133649	0.000958858	0.00107314	0.00153086	0.00281553										99.3057	99.4062	99.0027	99.1729	98.9041	99.1879	99.3722
Vf37	X	X				CCV1	11295	2	12	7	28.5714	dsDNAphage	temperate		Viruses;Duplodnaviria;Heunggongvirae;Uroviricota;Caudoviricetes	0	0	0	0	0	0	0	0	0	0.00188475	0.00195377	0.00163193	0.00165957	0.00240929	0.00205675	0.00155229	0.00123487	0										98.4181	98.0078	97.938	97.8351	98.6054	98.4423	99.0161
Vf225						CAN1	17894	3	39	9	33.3333	dsDNAphage	temperate			0	0	0	0	0	0	0	0	0	0.00195764	0.00210184	0.0038784	0.00325144	0.0018632	0.00205801	0	0.000833057	0										99.3571	99.3318	99.4055	99.2993	99.3304	99.3075
Vf77	X					CCN1	13129	2	16	8	37.5	dsDNAphage	virulent			0	0	0	0	0	0	0	0	0	0.00206587	0.0018051	0.00391926	0.00255894	0.00179115	0.00163669	0.000668775	0.000760256	0.000420829										99.3791	99.3376	99.3326	99.3239	99.3877	99.3494	99.2966
Vf182	X	X				CAV1	37341	2	48	23	56.5217	dsDNAphage	virulent		Viruses;Duplodnaviria;Heunggongvirae;Uroviricota;Caudoviricetes	0	0	0	0	0	0	0	0	0	0.00249579	0.010393	0.0032199	0.0019119	0.00657999	0.014165	0.016635	0.00307283	0										99.5128	99.4377	99.196	99.272	99.1286	99.1079	99.0101
Vf208	X	X				CAV2	10253	2	10	6	33.3333	dsDNAphage	temperate		Viruses;Duplodnaviria;Heunggongvirae;Uroviricota;Caudoviricetes	0	0	0	0	0	0	0	0	0	0.00266953	0.00274827	0.0055558	0.00455458	0.00317328	0.00312789	0.00145152	0.00152616	0										99.1237	99.1453	98.9331	99.0268	98.9683	98.9387	98.9205
Vf251						CAN2	14940	2	22	3	33.3333	dsDNAphage	temperate			0	0	0	0	0	0	0	0	0	0.00274731	0.00259882	0.00215391	0.00300273	0	0	0	0	0										97.9563	97.8557	99.5724	99.5544
Vf83	X					CCN1	35079	2	60	32	46.875	dsDNAphage	virulent		Viruses;Duplodnaviria;Heunggongvirae;Uroviricota;Caudoviricetes	0	0	0	0	0	0	0	0	0	0.00285902	0.00250114	0.00455442	0.00416016	0.00759123	0.00658912	0.00123341	0.00145314	0										99.7002	99.6858	99.6922	99.6887	99.7015	99.6875	99.6752
Vf178	X					CAV1	16556	2	22	4	75	dsDNAphage	temperate		Viruses;Duplodnaviria;Heunggongvirae;Uroviricota;Caudoviricetes	0	0	0	0	0	0	0	0	0	0.00291184	0.0114875	0.00383235	0.00198434	0.00758991	0.0166471	0.0182184	0.00361601	0										99.5246	99.496	99.2274	99.2859	99.1097	99.138	99.0769
Vf183	X	X				CAV1	10949	1	9	6	33.3333	dsDNAphage	virulent		Viruses;Duplodnaviria;Heunggongvirae;Uroviricota;Caudoviricetes	0	0	0	0	0	0	0	0	0	0.00301626	0.00284718	0.00261856	0.00175796	0.00125209	0.00106201	0	0.000897693	0										99.0774	98.8605	98.8382	98.829	98.8615	98.7186
Vf36	X	X				CCV1	15864	5	10	9	11.1111	dsDNAphage	virulent		Viruses;Duplodnaviria;Heunggongvirae;Uroviricota;Caudoviricetes	0	0	0	0	0	0	0	0	0	0.0030488	0.00200246	0.00314138	0.0022722	0.00377601	0.00309514	0.00304238	0.00405399	0.000745905										99.1965	99.1308	98.8463	98.6767	99.0946	99.0853	99.3293
Vf188	X	X				CAV1	10078	1	12	10	40	dsDNAphage	virulent		Viruses;Duplodnaviria;Heunggongvirae;Uroviricota;Caudoviricetes	0	0	0	0	0	0	0	0	0	0.00328365	0.0011802	0.00111944	0.000696678	0.00133823	0.000854846	0	0.00205868	0										99.2865	99.4684	98.5698	99.0978	98.5537	99.0977
V22	X					CZ	46515	5	16	15	13.3333		virulent	1		0	0	0	0	0	0	0	0	0	0.00496603	0.00481949	0.00570491	0.00535871	0.00604057	0.00582936	0.0067397	0.00657762	0.00798136										99.6653	99.6822	99.6622	99.677	99.6656	99.6904	99.6821
Vf170	X					CAV1	21056	3	44	11	18.1818	dsDNAphage	virulent		Viruses;Duplodnaviria;Heunggongvirae;Uroviricota;Caudoviricetes	0	0	0	0	0	0	0	0	0	0.00499632	0.00175803	0.000911272	0.000600417	0.00087217	0.00062319	0.00372546	0.00428396	0										99.5375	99.4689	99.4545	99.4048	99.5043	99.4818	99.4813
Vf79	X					CCN1	12242	2	11	7	14.2857	dsDNAphage	virulent			0	0	0	0	0	0	0	0	0	0.00515614	0.00394447	0.00521368	0.00426661	0.00645623	0.0061343	0.00617315	0.00705323	0.00158053										99.4054	99.4026	99.0777	99.1128	99.3103	99.3898	99.5723
Vf55						CCV2	20890	3	51	10	20	dsDNAphage	virulent			0	0	0	0	0	0	0	0	0	0.00543286	0.00408639	0.00566204	0.00437139	0.00724255	0.0062111	0.0063166	0.0074321	0.0015248										99.3147	99.2676	98.9333	98.8232	99.2746	99.2526	99.4725
Vf167	X					CAV1	26620	3	38	16	12.5	dsDNAphage	virulent		Viruses;Duplodnaviria;Heunggongvirae;Uroviricota;Caudoviricetes	0	0	0	0	0	0	0	0	0	0.0060888	0.00471324	0.00652559	0.00552075	0.00797372	0.00729205	0.00615806	0.00809354	0.00160833										99.1919	99.1126	98.8086	98.7537	99.1288	99.0975	99.3804
V26	X					CZ	32186	2	50	29	75.8621	dsDNAphage	virulent		Viruses;Duplodnaviria;Heunggongvirae;Uroviricota;Caudoviricetes	0	0	0	0	0	0	0	0	0	0.00614381	0.00612648	0.0179322	0.00647426	0.00946947	0.00592349	0.0051832	0.00725523	0.00419004										99.6387	99.6294	99.6546	99.6436	99.645	99.6294	99.6025
Vf59						CCV2	13500	3	29	5	40	dsDNAphage	virulent			0	0	0	0	0	0	0	0	0	0.0117826	0.0268664	0.0225288	0.0310041	0.013924	0.023337	0.00776794	0.00508029	0.00220041										99.0707	98.9824	99.0537	99.0103	99.0791	98.9889	99.0392
V19	X					CZ	23324	2	21	8	25	dsDNAphage	virulent		Viruses;Duplodnaviria;Heunggongvirae;Uroviricota;Caudoviricetes	0	0	0	0	0	0	0	0	0	0.0502924	0.0424162	0.0562913	0.0582517	0.0700473	0.0723982	0.0384182	0.0411734	0.00297686										99.354	99.2314	99.2391	99.1372	99.2373	99.1421	99.2
Vf298	X	X				AAN2	38422	2	49	35	31.4286	dsDNAphage	virulent		Viruses;Duplodnaviria;Heunggongvirae;Uroviricota;Caudoviricetes	0	0	0	0	0.00218356	0.000738058	0	0	0	0	0	0	0	0	0	0	0	0					99.5406	98.8061
Vf307						AAN2	29750	2	57	11	27.2727	dsDNAphage	virulent			0	0	0	0	0.00237101	0.00101998	0.00113958	0	0	0	0	0	0	0	0	0	0	0					99.6984	99.686	99.6808
Vf308	X					AAN2	10355	2	13	5	60	dsDNAphage	virulent		Viruses;Duplodnaviria;Heunggongvirae;Uroviricota;Caudoviricetes	0	0	0	0	0.00238557	0.00051083	0	0	0	0	0	0	0	0	0	0	0	0					99.1609	99.0992
Vf276	X	X				AAN2	27341	2	33	19	63.1579	dsDNAphage	virulent	1	Viruses;Duplodnaviria;Heunggongvirae;Uroviricota;Caudoviricetes;Thumleimavirales;Hafunaviridae	0	0	0	0	0.00270628	0.00100038	0	0	0	0	0	0	0	0	0	0	0	0					99.3718	99.1197
Vf309	X	X				AAN2	29331	2	33	25	24	dsDNAphage	temperate		Viruses;Duplodnaviria;Heunggongvirae;Uroviricota;Caudoviricetes	0	0	0	0	0.00297518	0	0	0	0	0	0	0	0	0	0	0	0	0					99.6548
Vf304	X					AAN2	30538	2	54	25	16	dsDNAphage	virulent		Viruses;Duplodnaviria;Heunggongvirae;Uroviricota;Caudoviricetes	0	0	0	0	0.00352037	0.00674441	0.00295064	0	0	0	0	0	0	0	0	0	0	0					99.5726	99.5294	99.4234
Vf300	X					AAN2	11973	2	22	7	14.2857	dsDNAphage	virulent			0	0	0	0	0.00424901	0.00086851	0	0	0	0	0	0	0	0	0	0	0	0					99.5143	99.474
Vf277	X	X				AAN2	26050	2	38	23	21.7391	dsDNAphage	virulent		Viruses;Duplodnaviria;Heunggongvirae;Uroviricota;Caudoviricetes	0	0	0	0	0.00479442	0.00108165	0	0	0	0	0	0	0	0	0	0	0	0					99.4548	99.4053
Vf303	X					AAN2	31340	2	52	16	18.75	dsDNAphage	virulent		Viruses;Duplodnaviria;Heunggongvirae;Uroviricota;Caudoviricetes	0	0	0	0	0.00596212	0.00066772	0	0	0	0	0	0	0	0	0	0	0	0					99.4682	99.2667
Vf280	X	X				AAN2	55533	2	85	39	25.641	dsDNAphage	virulent		Viruses;Duplodnaviria;Heunggongvirae;Uroviricota;Caudoviricetes	0	0	0	0	0.00686526	0	0	0	0	0	0	0	0	0	0	0	0	0					99.594
Vf126						ACV2	10628	2	20	2	100	dsDNAphage	unpredicted			0	0	0.000566832	0	0	0.00103669	0	0.00244407	0.00171881	0	0	0	0	0	0	0	0	0			99.6756			99.6634		99.6672	99.6735
Vf113	X					ACV2	63176	5	63	15	13.3333	dsDNAphage	virulent	1	Viruses;Duplodnaviria;Heunggongvirae;Uroviricota;Caudoviricetes	0	0	0.000582674	0.00434648	0.00795467	0.00193393	0.00231593	0	0.0046503	0	0	0	0	0	0	0	0	0			99.6923	99.689	99.6819	99.6839	99.6798		99.6804
Vf306	X	X				AAN2	10438	1	13	11	18.1818	dsDNAphage	virulent		Viruses;Duplodnaviria;Heunggongvirae;Uroviricota;Caudoviricetes	0	0	0.00118263	0	0.00469182	0.00113961	0	0	0.000554157	0	0	0	0	0	0	0	0	0			99.3986		99.5229	99.5828			99.5157
Vf159	X	X	AZV2	99.981	100	ACN1	10672	2	12	7	14.2857	dsDNAphage	temperate		Viruses;Duplodnaviria;Heunggongvirae;Uroviricota;Caudoviricetes	0	0	0.0011844	0	0.0466098	0.00476072	0.00147463	0	0.000509578	0	0	0	0	0	0	0	0	0			99.6628		99.2712	99.4811	99.4664		99.618
Vf297						AAN2	16373	3	36	5	40	dsDNAphage	virulent			0	0	0.00152142	0	0.0054406	0.00123082	0	0	0.000617489	0	0	0	0	0	0	0	0	0			99.4224		99.5471	99.5462			99.5252
Vf123	X					ACV2	37147	2	63	20	30	dsDNAphage	temperate		Viruses;Duplodnaviria;Heunggongvirae;Uroviricota;Caudoviricetes	0	0	0.00161975	0	0	0.00208873	0.00130483	0	0.0070457	0	0	0	0	0	0	0	0	0			99.6937			99.6759	99.6719		99.6827
Vf122	X	X				ACV2	13848	2	13	6	66.6667	dsDNAphage	virulent		Viruses;Duplodnaviria;Heunggongvirae;Uroviricota;Caudoviricetes;Thumleimavirales	0	0	0.00218049	0	0	0.00220057	0	0	0.00489993	0	0	0	0	0	0	0	0	0			99.5825			99.5844			99.6106
Vf130	X	X				ACV2	25957	1	22	9	77.7778	dsDNAphage	virulent		Viruses;Duplodnaviria;Heunggongvirae;Uroviricota;Caudoviricetes	0	0	0.00231803	0	0.00101379	0.00232613	0	0	0.00463967	0	0	0	0	0	0	0	0	0			99.5815		99.5356	99.553			99.603
Vf118	X	X				ACV2	17338	1	22	14	50	dsDNAphage	virulent		Viruses;Duplodnaviria;Heunggongvirae;Uroviricota;Caudoviricetes	0	0	0.00237681	0	0.00113915	0.00222641	0	0	0.00474766	0	0	0	0	0	0	0	0	0			99.6064		99.5427	99.6075			99.6264
Vf128						ACV2	26830	2	46	11	36.3636	dsDNAphage	temperate			0	0	0.00287902	0	0.00115893	0.00289961	0	0	0.00767096	0	0	0	0	0	0	0	0	0			99.5711		99.5337	99.5812			99.6006
Vf204						CAV2	16829	3	40	7	28.5714	dsDNAphage	virulent			0	0	0.00296259	0	0	0	0	0	0.00311836	0.00154608	0.0020445	0	0	0	0	0	0	0			99.3445						99.3186	99.3802	99.4601
Vf114	X					ACV2	18092	2	34	9	77.7778	dsDNAphage	virulent		Viruses;Duplodnaviria;Heunggongvirae;Uroviricota;Caudoviricetes	0	0	0.00317864	0	0.00189053	0.00181843	0	0	0.00471239	0	0	0	0	0	0	0	0	0			99.5508		99.5491	99.5523			99.5583
Vf185	X					CAV1	10711	2	16	11	45.4545	dsDNAphage	virulent			0	0	0.00668372	0	0.00125797	0.00614544	0	0	0.00814434	0.00249859	0.00300737	0	0	0	0	0	0	0			99.0503		99.0731	99.1562			98.9086	99.1207	99.0751
Vf305						AAN2	29912	3	59	14	14.2857	dsDNAphage	virulent			0	0.00185879	0.00302966	0.00440013	0.006009	0.0114265	0.00373693	0.00221015	0.00892591	0	0	0	0	0	0	0	0	0		99.6476	99.6127	99.6256	99.6358	99.6513	99.6479	99.6341	99.6321
Vf125	X	X				ACV2	54840	1	79	56	94.6429	dsDNAphage	virulent		Viruses;Duplodnaviria;Heunggongvirae;Uroviricota;Caudoviricetes	0	0.00216409	0.00397085	0.00585003	0.0148721	0.0125252	0.00596233	0.00451337	0.00714846	0	0	0	0	0	0	0	0	0		99.6709	99.6558	99.6759	99.6731	99.6702	99.6796	99.6811	99.6606
Vf158	X					ACN1	29597	2	36	7	14.2857	dsDNAphage	temperate		Viruses;Duplodnaviria;Heunggongvirae;Uroviricota;Caudoviricetes	0	0.00345595	0.00250122	0.00353375	0.00576557	0.00635031	0.0043145	0.00829804	0.0043004	0	0	0	0	0	0	0	0	0		99.6867	99.6767	99.6894	99.6719	99.6609	99.6676	99.6838	99.6551
Vf263						AAV1	33280	3	27	5	40	dsDNAphage	virulent			0	0.0241453	0.0164383	0.01968	0.0454165	0	0	0.00174337	0.0063848	0	0	0	0	0	0	0	0	0		99.5716	99.2668	99.6043	99.6064			99.2684	99.4431
Richness (nr. Viral contigs)																9	6	25	6	26	32	9	6	26	31	32	31	32	29	29	24	24	13
MAX Relative abundance																0.308822	0.0241453	0.0164383	0.01968	0.0466098	0.0154145	0.00596233	0.00829804	0.00892591	0.0502924	0.0424162	0.0562913	0.0582517	0.0700473	0.0723982	0.0384182	0.0411734	0.00798136
MEAN Relative abundance																0.0197289	0.000474762	0.000953883	0.000564887	0.00258389	0.00136328	0.00034991	0.000318889	0.00130964	0.00193876	0.00223972	0.00275343	0.00258068	0.00289948	0.00325633	0.00209614	0.00185058	0.000462503
[truncated: 8 more columns]
