# Supplementary material for: Extremely halophilic brine community manipulation shows higher robustness of microbiomes inhabiting human-driven solar saltern than naturally driven lake
Source: mSystems. 2024 Jun 27;9(7):e00538-24. doi: 10.1128/msystems.00538-24 (PMC11324034; doi:10.1128/msystems.00538-24)
Supplement: Table S9 — Log2-fold gene abundance differences of selected MAGs between microcosms. [file msystems.00538-24-s0006.xlsx]

## Sheet: Table S9
Table S9. Log2-fold gene abundance differences of selected rMAGs between microcosms due to the change of environment and the presence/absence of autochthonous/allochthonous viruses. Genes with log fold change >2 and p <0.05 are displayed as percentage of total genes. The number of genes related with infection significantly higher in a given condition is shown.
		CCV vs CCN						CAV vs CAN						CCV vs CAV						CCN vs CAN
	MAG	Nr.	%	Genes ↑CCV	Nr.	%	Genes ↑CCN	Nr.	%	Genes ↑CAV	Nr.	%	Genes ↑CAN	Nr.	%	Genes ↑CCV	Nr.	%	Genes ↑CAV	Nr.	%	Genes ↑CCN	Nr.	%	Genes ↑CAN
Haloquadratum sp.	Cf40	0	0		5	0.130822		0	0		5	0.130822		0	0		27	0.706436		0	0		5	0.130822
Salinibacter ruber	Cf46	0	0		0	0		0	0		0	0		0	0		0	0		0	0		0	0
Halohasta sp.	Cf47	0	0		0	0		0	0		14	0.649351		12	0.556586		0	0		1	0.0463822		7	0.324675
Haloquadratum walsbyi	Cf39	0	0		0	0		0	0		5	0.236183		0	0		0	0		0	0		5	0.236183
Haloquadratum sp.	Cf25	2	0.049975		29	0.724638		1	0.0249875		63	1.57421		13	0.324838	integrase (1)	13	0.324838	transposase (1)	10	0.249875	integrase (1), transposase (1)	0	0
Nanohaloarchaea	Cf12	1	0.0859845		0	0		14	1.20378		0	0		0	0		0	0		4	0.343938		0	0
Halorubrum sp.	C9	0	0		4	0.11		0	0		1	0.03		3	0.08	BREX (1)	15	0.4		3	0.08		4	0.11
		AAV vs AAN						ACV vs ACN						AAV vs ACV						AAN vs ACN
	MAG	Nr.	%	Genes ↑AAV	Nr.	%	Genes ↑AAN	Nr.	%	Genes ↑ACV	Nr.	%	Genes ↑ACN	Nr.	%	Genes ↑AAV	Nr.	%	Genes ↑ACV	Nr.	%	Genes ↑AAN	Nr.	%	Genes ↑ACN
Haloquadratum sp.	Af1	0	0		46	0.743975		393	6.35614	ABC -transporter (1), CRISPR (2), integrase (6), O-antigen (1), transposase (6)	90	1.4556	CRISPR (2), transposase (2)	0	0		1	0.0161734		252	4.07569	ABC-transporter (7), CRISPR (2), integrase (5), O-antigen (1), transposase (3)	3	0.0485201
Salinibacter ruber	A1	0	0		0	0		0	0		0	0		0	0		0	0		0	0		0	0
Halohasta sp.	Af8	0	0		1	0.0455996		0	0		4	0.182399		0	0		0	0		0	0		1	0.0455996
Salinibacter sp.	A2	10	0.294551	Bac surface Ag superfamily protein	2	0.0589102		62	1.82622	transposase (3), ABC-transporter (1)	2	0.0589102		0	0		3	0.0883652		1	0.0294551	transposase (1)	0	0
Halohasta sp.	Af11	0	0		8	0.344976	transposase (3)	0	0		10	0.43122	transposase (3)	0	0		0	0		0	0		9	0.388098	transposase (3)
Natronomonas sp.	Af13	29	1.0324		0	0		94	3.34639	transposase (1)	0	0		0	0		0	0		22	0.783197		0	0
Natronomonas sp.	Af14	0	0		180	5.34918	transposase (5)	18	0.534918	ABC-transporter (3), transposase (1)	138	4.10104	integrase (1), transposase (6)	0	0		0	0		22	0.653789	ABC-transporter (3), transposase (1)	0	0
